# Supplementary material for: Poly[μ2-aqua-[μ2-1,1′-(butane-1,4-di­yl)diimidazole]bis­(μ4-naphthalene-1,4-dicarboxyl­ato)dimanganese(II)]
Source: Acta Crystallogr Sect E Struct Rep Online. 2008 Nov 13;64(Pt 12):m1543. doi: 10.1107/S1600536808036787 (PMC2960017; doi:10.1107/S1600536808036787)
Supplement: Supplementary file 1 [file e-64-m1543-sup1.cif]

##############################################################################
###                                                                        ###
###        Electronic paper (Acta Crystallographica Section E)             ###
###                                                                        ###
##############################################################################
#                                                                            #
# This CIF contains the data in a paper accepted for publication in Acta     #
# Crystallographica Section E. It conforms to the requirements of Notes      #
# for Authors for Section E, and has been peer reviewed under the auspices   #
# of the IUCr Commission on Journals.                                        #
#                                                                            #
# Full details of the Crystallographic Information File format               #
# are given in the paper "The Crystallographic Information File (CIF):       #
# a New Standard Archive File for Crystallography" by S. R. Hall, F. H.      #
# Allen and I. D. Brown [Acta Cryst. (1991), A47, 655-685].                  #
#                                                                            #
# The current version of the core CIF dictionary is obtainable from          #
# ftp://ftp.iucr.org/pub/cif_core.dic. The current version number is 2.4.    #
#                                                                            #
# Software is freely available for graphical display of the structure(s) in  #
# this CIF.  For information consult the CIF home page http://www.iucr.org/  #
# cif/home.html                                                              #
#                                                                            #
# This file may be used for bona fide research purposes within the           #
# scientific community so long as proper attribution is given to the journal # 
# article from which it was obtained.                                        #
#                                                                            #
##############################################################################
                                             
data_global
_audit_creation_method     'SHELXL97'
_journal_date_recd_electronic     2008-11-04
_journal_date_accepted     2008-11-08
_journal_name_full     'Acta Crystallographica, Section E'
_journal_year     2008
_journal_volume     64
_journal_issue     12
_journal_page_first     m1543
_journal_page_last     m1543
_journal_paper_category     QM
_journal_coeditor_code     CI2711
_publ_contact_author_name     'Professor Wen-Zhi Zhang'
_publ_contact_author_address
;
College of Chemistry and Chemical Engineering,
Qiqihar University, Qiqihar 161006,
Heilongjiang Province,
People's Republic of China
;
_publ_contact_author_email     zhangwenzhi1968@yahoo.com.cn
_publ_contact_author_fax     '?'
_publ_contact_author_phone     '?'
_publ_section_title
;\
Poly[\m~2~-aqua-[\m~2~-1,1'-(butane-1,4-diyl)diimidazole]bis(\m~4~-naphthalene-\
1,4-dicarboxylato)dimanganese(II)]
;
loop_
    _publ_author_name
    _publ_author_address
    'Zhi-Qiang Chen'
;
College of Chemistry and Chemical Engineering,
Qiqihar University, Qiqihar 161006,
Heilongjiang Province,
People's Republic of China
;
    'Wen-Zhi Zhang'
;
College of Chemistry and Chemical Engineering,
Qiqihar University, Qiqihar 161006,
Heilongjiang Province,
People's Republic of China
;
    'Qun Xu'
;
College of Chemistry and Chemical Engineering,
Qiqihar University, Qiqihar 161006,
Heilongjiang Province,
People's Republic of China
;
data_I
_audit_creation_method     SHELXL-97
_chemical_name_systematic
;
Poly[\m~2~-aqua-[\m~2~-1,1'-(butane-1,4-diyl)diimidazole]bis(\m~4~-naphthalene-\
1,4-dicarboxylato)dimanganese(II)]
;
_chemical_name_common     ?
_chemical_formula_moiety     'C34 H28 Mn2 N4 O9'
_chemical_formula_sum     'C34 H28 Mn2 N4 O9'
_chemical_formula_iupac     '[Mn2 (C12 H6 O4)2 (C10 H14 N4) (H2 O)]'
_chemical_formula_weight     746.48
_chemical_melting_point     ?
_symmetry_cell_setting     Monoclinic
_symmetry_space_group_name_H-M     'C 2/c'
_symmetry_space_group_name_Hall     '-C 2yc'
loop_
    _symmetry_equiv_pos_as_xyz
    'x, y, z'
    '-x, y, -z+1/2'
    'x+1/2, y+1/2, z'
    '-x+1/2, y+1/2, -z+1/2'
    '-x, -y, -z'
    'x, -y, z-1/2'
    '-x+1/2, -y+1/2, -z'
    'x+1/2, -y+1/2, z-1/2'
_cell_length_a     18.386(2)
_cell_length_b     14.8887(18)
_cell_length_c     13.9121(17)
_cell_angle_alpha     90.00
_cell_angle_beta     126.3190(10)
_cell_angle_gamma     90.00
_cell_volume     3068.5(6)
_cell_formula_units_Z     4
_cell_measurement_reflns_used     3032
_cell_measurement_theta_min     1.08
_cell_measurement_theta_max     26.06
_cell_measurement_temperature     293(2)
_exptl_crystal_description     Block
_exptl_crystal_colour     colourless
_exptl_crystal_size_max     0.31
_exptl_crystal_size_mid     0.29
_exptl_crystal_size_min     0.23
_exptl_crystal_density_diffrn     1.616
_exptl_crystal_density_meas     ?
_exptl_crystal_density_method     'not measured'
_exptl_crystal_F_000     1528
_exptl_absorpt_coefficient_mu     0.889
_exptl_absorpt_correction_type     multi-scan
_exptl_absorpt_process_details     '(SADABS; Bruker, 1998)'
_exptl_absorpt_correction_T_min     0.754
_exptl_absorpt_correction_T_max     0.814
_exptl_special_details
;
 ?
;
_diffrn_ambient_temperature     293(2)
_diffrn_radiation_type     MoK\a
_diffrn_radiation_wavelength     0.71073
_diffrn_radiation_source     'fine-focus sealed tube'
_diffrn_radiation_monochromator     graphite
_diffrn_measurement_device_type     'Bruker APEX CCD area-detector'
_diffrn_measurement_method     '\f and \w'
_diffrn_detector_area_resol_mean     ?
_diffrn_reflns_number     8475
_diffrn_reflns_av_R_equivalents     0.0203
_diffrn_reflns_av_sigmaI/netI     0.0240
_diffrn_reflns_theta_min     1.94
_diffrn_reflns_theta_max     26.06
_diffrn_reflns_theta_full     25.00
_diffrn_measured_fraction_theta_max     0.997
_diffrn_measured_fraction_theta_full     0.999
_diffrn_reflns_limit_h_min     -21
_diffrn_reflns_limit_h_max     22
_diffrn_reflns_limit_k_min     -17
_diffrn_reflns_limit_k_max     18
_diffrn_reflns_limit_l_min     -17
_diffrn_reflns_limit_l_max     17
_diffrn_standards_number     0
_diffrn_standards_interval_count     .
_diffrn_standards_interval_time     .
_diffrn_standards_decay_%     ?
_refine_special_details
;
 Refinement of F^2^ against ALL reflections.  The weighted R-factor wR and
 goodness of fit S are based on F^2^, conventional R-factors R are based
 on F, with F set to zero for negative F^2^. The threshold expression of
 F^2^ > 2sigma(F^2^) is used only for calculating R-factors(gt) etc. and is
 not relevant to the choice of reflections for refinement.  R-factors based
 on F^2^ are statistically about twice as large as those based on F, and R-
 factors based on ALL data will be even larger.
;
_reflns_number_total     3032
_reflns_number_gt     2643
_reflns_threshold_expression     I>2\s(I)
_refine_ls_structure_factor_coef     Fsqd
_refine_ls_matrix_type     full
_refine_ls_R_factor_all     0.0377
_refine_ls_R_factor_gt     0.0318
_refine_ls_wR_factor_gt     0.0774
_refine_ls_wR_factor_ref     0.0806
_refine_ls_goodness_of_fit_ref     1.062
_refine_ls_restrained_S_all     1.062
_refine_ls_number_reflns     3032
_refine_ls_number_parameters     226
_refine_ls_number_restraints     0
_refine_ls_hydrogen_treatment     mixed
_refine_ls_weighting_scheme     calc
_refine_ls_weighting_details
          'calc w=1/[\s^2^(Fo^2^)+(0.039P)^2^+3.0197P] where P=(Fo^2^+2Fc^2^)/3'
_atom_sites_solution_hydrogens     geom
_atom_sites_solution_primary     direct
_atom_sites_solution_secondary     difmap
_refine_ls_shift/su_max     0.001
_refine_ls_shift/su_mean     0.000
_refine_diff_density_max     0.363
_refine_diff_density_min     -0.244
_refine_ls_extinction_method     none
_refine_ls_extinction_coef     ?
loop_
    _atom_type_symbol
    _atom_type_description
    _atom_type_scat_dispersion_real
    _atom_type_scat_dispersion_imag
    _atom_type_scat_source
    'C' 'C' 0.0033 0.0016
                         'International Tables Vol C Tables 4.2.6.8 and 6.1.1.4'
    'H' 'H' 0.0000 0.0000
                         'International Tables Vol C Tables 4.2.6.8 and 6.1.1.4'
    'N' 'N' 0.0061 0.0033
                         'International Tables Vol C Tables 4.2.6.8 and 6.1.1.4'
    'O' 'O' 0.0106 0.0060
                         'International Tables Vol C Tables 4.2.6.8 and 6.1.1.4'
    'Mn' 'Mn' 0.3368 0.7283
                         'International Tables Vol C Tables 4.2.6.8 and 6.1.1.4'
_computing_data_collection     'SMART (Bruker, 1998)'
_computing_cell_refinement     'SAINT (Bruker, 1998)'
_computing_data_reduction     'SAINT (Bruker, 1998)'
_computing_structure_solution     'SHELXS97 (Sheldrick, 2008)'
_computing_structure_refinement     'SHELXL97 (Sheldrick, 2008)'
_computing_molecular_graphics     'SHELXTL (Sheldrick, 2008)'
_computing_publication_material     'SHELXTL (Sheldrick, 2008)'
loop_
    _atom_site_type_symbol
    _atom_site_label
    _atom_site_fract_x
    _atom_site_fract_y
    _atom_site_fract_z
    _atom_site_U_iso_or_equiv
    _atom_site_adp_type
    _atom_site_calc_flag
    _atom_site_refinement_flags
    _atom_site_occupancy
    _atom_site_disorder_assembly
    _atom_site_disorder_group
    C C1 0.62201(13) 0.35715(13) 0.80331(19) 0.0292(4) Uani d . 1 . .
    C C2 0.69094(14) 0.28719(14) 0.82714(18) 0.0284(4) Uani d . 1 . .
    C C3 0.78080(14) 0.30737(15) 0.90435(19) 0.0365(5) Uani d . 1 . .
    H H3 0.7985 0.3593 0.9502 0.044 Uiso calc R 1 . .
    C C4 0.84703(15) 0.25114(16) 0.9159(2) 0.0380(5) Uani d . 1 . .
    H H4 0.9076 0.2671 0.9671 0.046 Uiso calc R 1 . .
    C C5 0.82279(14) 0.17325(14) 0.85222(18) 0.0312(5) Uani d . 1 . .
    C C6 0.89049(15) 0.12254(14) 0.84487(19) 0.0340(5) Uani d . 1 . .
    C C7 0.73108(15) 0.14565(14) 0.77897(19) 0.0311(5) Uani d . 1 . .
    C C8 0.66391(14) 0.20353(14) 0.76583(18) 0.0287(4) Uani d . 1 . .
    C C9 0.57318(16) 0.17399(16) 0.6942(2) 0.0412(5) Uani d . 1 . .
    H H9 0.5284 0.2108 0.6844 0.049 Uiso calc R 1 . .
    C C10 0.70427(18) 0.06162(16) 0.7191(2) 0.0433(6) Uani d . 1 . .
    H H10 0.7475 0.0238 0.7262 0.052 Uiso calc R 1 . .
    C C11 0.6163(2) 0.03575(17) 0.6515(3) 0.0547(7) Uani d . 1 . .
    H H11 0.5998 -0.0196 0.6132 0.066 Uiso calc R 1 . .
    C C12 0.55052(19) 0.09235(19) 0.6395(3) 0.0562(7) Uani d . 1 . .
    H H12 0.4905 0.0739 0.5934 0.067 Uiso calc R 1 . .
    C C13 0.26433(15) 0.55518(18) 0.4740(2) 0.0458(6) Uani d . 1 . .
    H H13 0.2502 0.5058 0.5011 0.055 Uiso calc R 1 . .
    C C14 0.12054(17) 0.6389(3) 0.3926(3) 0.0710(10) Uani d . 1 . .
    H H14A 0.1202 0.6951 0.4277 0.085 Uiso calc R 1 . .
    H H14B 0.1097 0.5909 0.4298 0.085 Uiso calc R 1 . .
    C C15 0.04623(15) 0.6403(2) 0.2644(2) 0.0521(7) Uani d . 1 . .
    H H15A 0.0518 0.5883 0.2273 0.062 Uiso calc R 1 . .
    H H15B 0.0525 0.6934 0.2295 0.062 Uiso calc R 1 . .
    C C16 0.25299(18) 0.68327(19) 0.3927(2) 0.0509(7) Uani d . 1 . .
    H H16 0.2318 0.7383 0.3541 0.061 Uiso calc R 1 . .
    C C17 0.33284(16) 0.64368(16) 0.4330(2) 0.0420(6) Uani d . 1 . .
    H H17 0.3763 0.6682 0.4265 0.050 Uiso calc R 1 . .
    N N1 0.34027(11) 0.56325(13) 0.48419(16) 0.0334(4) Uani d . 1 . .
    N N2 0.21024(13) 0.62621(16) 0.42028(18) 0.0474(5) Uani d . 1 . .
    O O1 0.56289(11) 0.37653(11) 0.69574(14) 0.0431(4) Uani d . 1 . .
    O O2 0.63083(10) 0.39108(10) 0.89143(13) 0.0384(4) Uani d . 1 . .
    O O1W 0.5000 0.54659(13) 0.7500 0.0258(4) Uani d S 1 . .
    O O3 0.88390(16) 0.13596(16) 0.75292(18) 0.0801(8) Uani d . 1 . .
    O O4 0.94753(9) 0.07087(9) 0.92823(12) 0.0271(3) Uani d . 1 . .
    Mn Mn1 0.456815(18) 0.470697(19) 0.58778(3) 0.02220(10) Uani d . 1 . .
    H H1W1 0.542(2) 0.578(2) 0.760(3) 0.080(11) Uiso d . 1 . .
loop_
    _atom_site_aniso_label
    _atom_site_aniso_U_11
    _atom_site_aniso_U_22
    _atom_site_aniso_U_33
    _atom_site_aniso_U_12
    _atom_site_aniso_U_13
    _atom_site_aniso_U_23
    C1 0.0272(11) 0.0277(10) 0.0356(12) 0.0069(8) 0.0203(10) 0.0041(9)
    C2 0.0293(11) 0.0307(10) 0.0280(11) 0.0099(8) 0.0186(9) 0.0049(8)
    C3 0.0322(12) 0.0365(12) 0.0344(12) 0.0065(9) 0.0163(10) -0.0075(9)
    C4 0.0250(11) 0.0478(13) 0.0333(12) 0.0089(10) 0.0129(10) -0.0012(10)
    C5 0.0329(11) 0.0359(11) 0.0272(10) 0.0153(9) 0.0192(10) 0.0098(9)
    C6 0.0373(12) 0.0355(11) 0.0365(12) 0.0165(9) 0.0259(11) 0.0104(10)
    C7 0.0389(12) 0.0284(10) 0.0319(11) 0.0095(9) 0.0243(10) 0.0061(9)
    C8 0.0303(11) 0.0304(10) 0.0269(10) 0.0062(8) 0.0177(9) 0.0048(8)
    C9 0.0331(12) 0.0437(13) 0.0441(13) 0.0018(10) 0.0214(11) -0.0002(11)
    C10 0.0604(17) 0.0318(12) 0.0464(14) 0.0081(11) 0.0363(14) 0.0011(10)
    C11 0.0689(19) 0.0365(13) 0.0581(17) -0.0120(13) 0.0373(16) -0.0132(12)
    C12 0.0455(15) 0.0541(16) 0.0578(17) -0.0147(13) 0.0245(14) -0.0098(14)
    C13 0.0282(12) 0.0585(15) 0.0465(14) 0.0064(11) 0.0197(11) 0.0183(12)
    C14 0.0301(14) 0.129(3) 0.0529(17) 0.0267(16) 0.0241(13) 0.0157(18)
    C15 0.0276(13) 0.0674(18) 0.0541(16) -0.0057(12) 0.0204(12) -0.0056(14)
    C16 0.0488(15) 0.0516(15) 0.0530(15) 0.0214(12) 0.0306(13) 0.0239(13)
    C17 0.0376(13) 0.0472(14) 0.0455(14) 0.0088(11) 0.0270(12) 0.0150(11)
    N1 0.0242(9) 0.0398(10) 0.0318(10) 0.0062(8) 0.0141(8) 0.0070(8)
    N2 0.0266(10) 0.0719(15) 0.0412(11) 0.0179(10) 0.0188(9) 0.0174(11)
    O1 0.0433(9) 0.0510(10) 0.0346(9) 0.0273(8) 0.0228(8) 0.0121(7)
    O2 0.0373(9) 0.0419(9) 0.0358(8) 0.0138(7) 0.0216(8) -0.0021(7)
    O1W 0.0245(11) 0.0252(10) 0.0319(11) 0.000 0.0190(10) 0.000
    O3 0.1034(17) 0.1078(18) 0.0677(13) 0.0817(15) 0.0718(14) 0.0575(13)
    O4 0.0232(7) 0.0305(7) 0.0271(7) 0.0091(6) 0.0146(6) 0.0064(6)
    Mn1 0.01989(17) 0.02365(16) 0.02283(17) 0.00100(11) 0.01253(13) 0.00210(11)
_geom_special_details
;
 All esds (except the esd in the dihedral angle between two l.s. planes)
 are estimated using the full covariance matrix.  The cell esds are taken
 into account individually in the estimation of esds in distances, angles
 and torsion angles; correlations between esds in cell parameters are only
 used when they are defined by crystal symmetry.  An approximate (isotropic)
 treatment of cell esds is used for estimating esds involving l.s. planes.
;
loop_
    _geom_bond_atom_site_label_1
    _geom_bond_atom_site_label_2
    _geom_bond_site_symmetry_2
    _geom_bond_distance
    _geom_bond_publ_flag
    C1 O2 . 1.245(2) ?
    C1 O1 . 1.256(2) ?
    C1 C2 . 1.518(3) ?
    C2 C3 . 1.368(3) ?
    C2 C8 . 1.423(3) ?
    C3 C4 . 1.406(3) ?
    C3 H3 . 0.93 ?
    C4 C5 . 1.364(3) ?
    C4 H4 . 0.93 ?
    C5 C7 . 1.420(3) ?
    C5 C6 . 1.510(3) ?
    C6 O3 . 1.228(3) ?
    C6 O4 . 1.263(2) ?
    C7 C10 . 1.420(3) ?
    C7 C8 . 1.426(3) ?
    C8 C9 . 1.414(3) ?
    C9 C12 . 1.362(4) ?
    C9 H9 . 0.93 ?
    C10 C11 . 1.359(4) ?
    C10 H10 . 0.93 ?
    C11 C12 . 1.401(4) ?
    C11 H11 . 0.93 ?
    C12 H12 . 0.93 ?
    C13 N1 . 1.323(3) ?
    C13 N2 . 1.336(3) ?
    C13 H13 . 0.93 ?
    C14 N2 . 1.467(3) ?
    C14 C15 . 1.470(4) ?
    C14 H14A . 0.97 ?
    C14 H14B . 0.97 ?
    C15 C15 2 1.497(4) ?
    C15 H15A . 0.97 ?
    C15 H15B . 0.97 ?
    C16 C17 . 1.357(3) ?
    C16 N2 . 1.358(3) ?
    C16 H16 . 0.93 ?
    C17 N1 . 1.358(3) ?
    C17 H17 . 0.93 ?
    Mn1 N1 . 2.2157(17) y
    Mn1 O1 . 2.1343(15) y
    Mn1 O2 2_656 2.1535(14) ?
    Mn1 O1W . 2.2085(11) y
    O1W Mn1 2_656 2.2085(11) ?
    O1W H1W1 . 0.83(3) ?
    O4 Mn1 8_556 2.2115(14) ?
    O4 Mn1 4_646 2.4148(13) ?
    Mn1 O2 2_656 2.1535(14) y
    Mn1 O4 8_455 2.2115(14) y
    Mn1 O4 4_656 2.4148(13) y
loop_
    _geom_angle_atom_site_label_1
    _geom_angle_atom_site_label_2
    _geom_angle_atom_site_label_3
    _geom_angle_site_symmetry_1
    _geom_angle_site_symmetry_3
    _geom_angle
    _geom_angle_publ_flag
    O2 C1 O1 . . 126.60(18) ?
    O2 C1 C2 . . 117.30(18) ?
    O1 C1 C2 . . 116.07(18) ?
    C3 C2 C8 . . 119.57(18) ?
    C3 C2 C1 . . 119.00(19) ?
    C8 C2 C1 . . 121.33(18) ?
    C2 C3 C4 . . 121.3(2) ?
    C2 C3 H3 . . 119.3 ?
    C4 C3 H3 . . 119.3 ?
    C5 C4 C3 . . 120.3(2) ?
    C5 C4 H4 . . 119.9 ?
    C3 C4 H4 . . 119.9 ?
    C4 C5 C7 . . 120.31(18) ?
    C4 C5 C6 . . 120.2(2) ?
    C7 C5 C6 . . 118.88(19) ?
    O3 C6 O4 . . 124.86(19) ?
    O3 C6 C5 . . 114.36(18) ?
    O4 C6 C5 . . 120.78(18) ?
    C5 C7 C10 . . 121.9(2) ?
    C5 C7 C8 . . 119.17(19) ?
    C10 C7 C8 . . 119.0(2) ?
    C9 C8 C2 . . 122.82(19) ?
    C9 C8 C7 . . 118.2(2) ?
    C2 C8 C7 . . 118.94(19) ?
    C12 C9 C8 . . 120.9(2) ?
    C12 C9 H9 . . 119.5 ?
    C8 C9 H9 . . 119.5 ?
    C11 C10 C7 . . 120.9(2) ?
    C11 C10 H10 . . 119.6 ?
    C7 C10 H10 . . 119.6 ?
    C10 C11 C12 . . 120.1(2) ?
    C10 C11 H11 . . 119.9 ?
    C12 C11 H11 . . 119.9 ?
    C9 C12 C11 . . 120.9(2) ?
    C9 C12 H12 . . 119.5 ?
    C11 C12 H12 . . 119.5 ?
    N1 C13 N2 . . 112.1(2) ?
    N1 C13 H13 . . 123.9 ?
    N2 C13 H13 . . 123.9 ?
    N2 C14 C15 . . 114.4(2) ?
    N2 C14 H14A . . 108.7 ?
    C15 C14 H14A . . 108.7 ?
    N2 C14 H14B . . 108.7 ?
    C15 C14 H14B . . 108.7 ?
    H14A C14 H14B . . 107.6 ?
    C14 C15 C15 . 2 114.7(3) ?
    C14 C15 H15A . . 108.6 ?
    C15 C15 H15A 2 . 108.6 ?
    C14 C15 H15B . . 108.6 ?
    C15 C15 H15B 2 . 108.6 ?
    H15A C15 H15B . . 107.6 ?
    C17 C16 N2 . . 106.1(2) ?
    C17 C16 H16 . . 127.0 ?
    N2 C16 H16 . . 127.0 ?
    C16 C17 N1 . . 110.4(2) ?
    C16 C17 H17 . . 124.8 ?
    N1 C17 H17 . . 124.8 ?
    C13 N1 C17 . . 104.58(19) ?
    C13 N1 Mn1 . . 124.47(16) ?
    C17 N1 Mn1 . . 130.37(15) ?
    C13 N2 C16 . . 106.84(19) ?
    C13 N2 C14 . . 126.7(2) ?
    C16 N2 C14 . . 126.5(2) ?
    C1 O1 Mn1 . . 140.78(13) ?
    C1 O2 Mn1 . 2_656 133.19(13) ?
    Mn1 O1W Mn1 . 2_656 118.46(9) ?
    Mn1 O1W H1W1 . . 101(2) ?
    Mn1 O1W H1W1 2_656 . 112(2) ?
    C6 O4 Mn1 . 8_556 128.35(12) ?
    C6 O4 Mn1 . 4_646 123.05(12) ?
    Mn1 O4 Mn1 8_556 4_646 106.99(5) ?
    O1 Mn1 O2 . 2_656 89.34(6) ?
    O1 Mn1 O1W . . 89.50(6) ?
    O2 Mn1 O1W 2_656 . 89.38(5) ?
    O1 Mn1 O4 . 8_455 91.01(6) ?
    O2 Mn1 O4 2_656 8_455 111.20(5) ?
    O1W Mn1 O4 . 8_455 159.42(5) ?
    O1 Mn1 N1 . . 174.19(6) ?
    O2 Mn1 N1 2_656 . 85.26(6) ?
    O1W Mn1 N1 . . 88.30(6) ?
    O4 Mn1 N1 8_455 . 92.93(6) ?
    O1 Mn1 O4 . 4_656 93.37(6) ?
    O2 Mn1 O4 2_656 4_656 174.98(6) ?
    O1W Mn1 O4 . 4_656 86.42(4) ?
    O4 Mn1 O4 8_455 4_656 73.01(5) ?
    N1 Mn1 O4 . 4_656 91.86(6) ?
loop_
    _geom_hbond_atom_site_label_D
    _geom_hbond_atom_site_label_H
    _geom_hbond_atom_site_label_A
    _geom_hbond_site_symmetry_A
    _geom_hbond_distance_DH
    _geom_hbond_distance_HA
    _geom_hbond_distance_DA
    _geom_hbond_angle_DHA
    O1W H1W1 O3 4_656 0.83(3) 1.72(3) 2.5361(19) 166(3)
