# Supplementary material for: Poly[μ2-aqua-[μ2-1,1′-(butane-1,4-di­yl)diimidazole]bis­(μ4-naphthalene-1,4-dicarboxyl­ato)dimanganese(II)]
Source: Acta Crystallogr Sect E Struct Rep Online. 2008 Nov 13;64(Pt 12):m1543. doi: 10.1107/S1600536808036787 (PMC2960017; doi:10.1107/S1600536808036787)
Supplement: Supplementary file 2 [file e-64-m1543-Isup2.hkl]

#
# h,k,l, Fc-squared, Fo-squared, sigma(Fo-squared) and status flag
#
data_I
_shelx_title ' sad in C2/c'
_shelx_refln_list_code          4
_shelx_F_calc_maximum      375.20
_exptl_crystal_F_000      1528.00
_reflns_d_resolution_high  0.8089
 
loop_
 _symmetry_equiv_pos_as_xyz
 'x, y, z'
 '-x, y, -z+1/2'
 'x+1/2, y+1/2, z'
 '-x+1/2, y+1/2, -z+1/2'
 '-x, -y, -z'
 'x, -y, z-1/2'
 '-x+1/2, -y+1/2, -z'
 'x+1/2, -y+1/2, z-1/2'
 
_cell_length_a    18.3862
_cell_length_b    14.8887
_cell_length_c    13.9121
_cell_angle_alpha  90.000
_cell_angle_beta  126.319
_cell_angle_gamma  90.000
 
_shelx_F_squared_multiplier     1.000
 
loop_
 _refln_index_h
 _refln_index_k
 _refln_index_l
 _refln_F_squared_calc
 _refln_F_squared_meas
 _refln_F_squared_sigma
 _refln_observed_status
   2   0   0      495.39      638.11     18.10 o
   4   0   0      704.28      895.64     22.61 o
   6   0   0     1904.04     1874.95     61.13 o
   8   0   0     4372.30     4813.39    113.91 o
  10   0   0    22469.05    22823.56    261.89 o
  12   0   0    12856.35    12947.98    284.60 o
  14   0   0     2767.95     2725.62    130.14 o
  16   0   0        6.13       81.10     47.57 o
  18   0   0     2224.90     2720.40    152.72 o
   1   1   0    78551.34    78378.39    542.66 o
   3   1   0     6068.23     6231.14     59.23 o
   5   1   0      151.62      217.87     10.16 o
   7   1   0     2038.80     2425.54     34.01 o
   9   1   0    14585.11    14980.14    129.18 o
  11   1   0     6970.78     7096.36    132.41 o
  13   1   0     2519.85     2457.30    125.46 o
  15   1   0     1372.27     1302.49     70.38 o
  17   1   0      421.22      455.30     53.57 o
   0   2   0    15793.11    17097.79    173.46 o
   2   2   0    64355.90    67089.15    552.91 o
   4   2   0    11118.24    11188.59     80.33 o
   6   2   0      881.60     1081.96     21.62 o
   8   2   0     1275.27      989.61     23.70 o
  10   2   0     7057.97     6991.68     77.28 o
  12   2   0     8248.17     8410.29    152.88 o
  14   2   0     1781.66     1583.14     73.69 o
  16   2   0       44.84      102.37     36.92 o
  18   2   0      181.74      191.35     83.64 o
   1   3   0    15000.61    14553.96    125.86 o
   3   3   0    40640.98    42778.72    268.74 o
   5   3   0    16122.44    16841.56    144.82 o
   7   3   0     9369.85    10292.05     83.03 o
   9   3   0     4564.01     4278.02     47.98 o
  11   3   0    12729.17    12765.32    222.74 o
  13   3   0       81.19      114.18     54.85 o
  15   3   0     1315.32     1356.95     69.67 o
  17   3   0      167.96      144.38     40.91 o
   0   4   0    33305.28    35584.02    354.60 o
   2   4   0     2543.58     2443.74     27.17 o
   4   4   0    17390.93    18120.60    126.34 o
   6   4   0     4293.98     4909.94     49.00 o
   8   4   0     2500.33     2546.51     42.50 o
  10   4   0     2622.53     2428.22     50.93 o
  12   4   0       47.85       63.26     29.66 o
  14   4   0      953.74     1051.52     62.39 o
  16   4   0     1140.78     1160.25    104.49 o
   1   5   0      528.84      660.18     19.33 o
   3   5   0    12054.18    11775.42    113.81 o
   5   5   0    12583.98    14031.23    135.92 o
   7   5   0     3671.43     3772.40     51.11 o
   9   5   0     1462.26     1415.17     28.84 o
  11   5   0      180.17      186.45     31.50 o
  13   5   0     3753.21     3573.66     98.12 o
  15   5   0      499.49      626.57     81.37 o
  17   5   0      112.64      119.45     73.69 o
   0   6   0     4882.88     4953.30     74.01 o
   2   6   0        7.65       23.17      8.16 o
   4   6   0     1338.55     1416.95     24.59 o
   6   6   0     2265.00     2492.53     35.26 o
   8   6   0        4.04        3.77      9.13 o
  10   6   0       15.98       23.04     11.55 o
  12   6   0      330.43      318.56     80.44 o
  14   6   0     1571.39     1463.38     68.79 o
  16   6   0        2.97        8.43     30.32 o
   1   7   0     2509.27     2195.47     39.54 o
   3   7   0      126.74      123.31     10.66 o
   5   7   0     2647.33     2526.25     35.76 o
   7   7   0      402.08      406.25     17.22 o
   9   7   0       52.51       62.10     13.37 o
  11   7   0       44.77       67.14     17.16 o
  13   7   0      985.47      943.72     56.04 o
  15   7   0       68.76       63.39     31.63 o
   0   8   0        0.54      -10.15     14.43 o
   2   8   0     1557.91     1689.91     55.47 o
   4   8   0     6344.89     6333.78     70.86 o
   6   8   0      212.98      192.83     15.16 o
   8   8   0     1156.70     1125.06     28.67 o
  10   8   0       47.23       40.82     18.34 o
  12   8   0     2408.89     2442.73     78.04 o
  14   8   0       47.37        9.91     29.66 o
  16   8   0        7.32        0.11     44.09 o
   1   9   0       46.67       52.71     14.16 o
   3   9   0      623.77      516.32     23.13 o
   5   9   0     2067.18     2178.48     40.66 o
   7   9   0       99.93       62.14     13.42 o
   9   9   0      941.52      963.48     31.65 o
  11   9   0       16.13       28.97     15.16 o
  13   9   0      103.43      134.98     30.97 o
  15   9   0      730.38      953.17     60.68 o
   0  10   0     6364.27     7200.65    168.76 o
   2  10   0      493.76      520.91     25.32 o
   4  10   0      145.44       98.24     12.95 o
   6  10   0        8.92       34.82     11.61 o
   8  10   0       47.84       41.41     14.35 o
  10  10   0      206.62      172.07     18.30 o
  12  10   0       41.23       20.06     23.12 o
  14  10   0      246.08      257.03     37.38 o
   1  11   0     4999.21     4680.29     96.41 o
   3  11   0     1155.33     1133.28     37.11 o
   5  11   0       22.66       25.06     11.13 o
   7  11   0       73.59      112.94     15.84 o
   9  11   0      583.67      522.40     25.83 o
  11  11   0      137.57      107.64     20.30 o
  13  11   0      192.33      212.60     35.28 o
   0  12   0     8584.10     8575.15    205.23 o
   2  12   0      766.76      744.61     31.71 o
   4  12   0       75.92      102.40     14.38 o
   6  12   0        0.05       -2.44     10.28 o
   8  12   0        3.74       -3.06     11.13 o
  10  12   0        3.78       10.64     16.51 o
  12  12   0     1758.08     1633.47    119.05 o
   1  13   0     2252.53     2109.29     69.37 o
   3  13   0     2328.11     2280.38     46.72 o
   5  13   0        9.72       20.08     13.69 o
   7  13   0      101.37       67.49     14.39 o
   9  13   0      201.62      196.25     20.31 o
  11  13   0     1485.26     1726.98     99.01 o
   0  14   0     1206.41     1161.38     76.16 o
   2  14   0     2754.29     2729.01     81.30 o
   4  14   0      123.63      128.99     19.47 o
   6  14   0       28.81       28.78     15.43 o
   8  14   0       23.45       25.00     15.99 o
  10  14   0      927.41     1106.99     45.68 o
   1  15   0      848.02      749.00     46.80 o
   3  15   0      539.53      541.39     42.96 o
   5  15   0     1419.09     1342.25     47.37 o
   7  15   0      178.06      232.52     29.56 o
   9  15   0      439.31      487.61     34.73 o
   0  16   0      390.52      478.88     58.52 o
   2  16   0     2408.70     2296.04     80.68 o
   4  16   0      374.72      331.97     38.92 o
   6  16   0       13.36      -18.63     18.63 o
   8  16   0      325.82      365.14     40.25 o
   1  17   0      767.53      747.91     52.43 o
   3  17   0     1111.48     1042.91     58.05 o
   5  17   0      147.01      113.65     55.38 o
   0  18   0     1885.99     1933.95    113.17 o
   2  18   0      965.40     1025.00    134.55 o
 -19   1   1      519.97      551.68     57.68 o
 -17   1   1        6.46       72.58     45.30 o
 -15   1   1        1.89       -0.52     26.79 o
 -13   1   1        3.37       11.10     34.74 o
 -11   1   1      118.36      125.23     17.63 o
  -9   1   1     1321.87     1323.00     37.55 o
  -7   1   1       66.89      108.21      9.25 o
  -5   1   1      147.60      111.11     11.59 o
  -3   1   1      592.52      502.12     10.77 o
  -1   1   1     1640.02     1950.43     27.09 o
   1   1   1     1303.42     1208.51     12.57 o
   3   1   1     3596.82     3461.20     33.68 o
   5   1   1     1245.44     1358.39     30.62 o
   7   1   1     3107.94     3606.81     42.74 o
   9   1   1     1757.77     1606.73     37.30 o
  11   1   1      386.00      230.78     35.34 o
  13   1   1      357.48      368.95     42.58 o
  15   1   1      143.57       82.85     36.14 o
  17   1   1      227.05      163.68     44.93 o
 -18   2   1      341.48      340.83     49.65 o
 -16   2   1       23.51       68.33     45.10 o
 -14   2   1     5447.62     5612.14    126.67 o
 -12   2   1     1356.66     1247.39     31.85 o
 -10   2   1       32.54       35.24      9.28 o
  -8   2   1       38.31       36.43      7.10 o
  -6   2   1      208.13      200.86     13.00 o
  -4   2   1    17226.18    17604.43    117.87 o
  -2   2   1    28885.97    30547.11    213.97 o
   0   2   1      262.02      136.30      6.23 o
   2   2   1    13239.85    13519.52     92.01 o
   4   2   1    10453.32    11073.61     88.44 o
   6   2   1     1132.93     1129.47     21.93 o
   8   2   1      580.36      582.06     26.05 o
  10   2   1     6243.22     5944.94    118.75 o
  12   2   1     3200.66     3037.53     92.92 o
  14   2   1     3116.29     2869.02     97.58 o
  16   2   1      274.03      263.95     47.78 o
 -17   3   1      195.42      215.04     40.84 o
 -15   3   1     2597.27     2643.97     90.46 o
 -13   3   1      854.98      814.82     52.48 o
 -11   3   1      879.71      840.31     26.19 o
  -9   3   1      331.40      343.83     14.22 o
  -7   3   1       74.35       85.53      8.21 o
  -5   3   1     9673.30    10577.04     79.15 o
  -3   3   1    12114.38    12627.00    112.87 o
  -1   3   1     5476.63     5125.52     68.30 o
   1   3   1    20533.23    21491.03    157.23 o
   3   3   1    12572.95    13187.69     94.04 o
   5   3   1    10393.32    11357.06     86.50 o
   7   3   1     2694.63     2900.69     35.78 o
   9   3   1     4004.81     4004.64     46.83 o
  11   3   1     4517.35     4291.84    248.26 o
  13   3   1      454.84      406.94     44.86 o
  15   3   1     1049.75      969.22     67.01 o
  17   3   1        2.77       44.22     35.49 o
 -18   4   1     1343.12     1529.55     80.57 o
 -16   4   1     2966.48     2610.05     94.09 o
 -14   4   1     5041.45     4887.58    116.48 o
 -12   4   1        4.18       15.02     10.96 o
 -10   4   1        0.21       11.23     13.67 o
  -8   4   1       77.09       42.44      8.29 o
  -6   4   1    11521.52    12500.58    107.45 o
  -4   4   1     8430.28     8690.58     78.50 o
  -2   4   1     9584.50     9463.28     92.07 o
   0   4   1     1317.73     1151.35     19.72 o
   2   4   1      381.30      330.59     12.30 o
   4   4   1    29015.65    31836.90    209.80 o
   6   4   1     9410.99     9622.45     80.01 o
   8   4   1     6006.63     5915.25     59.70 o
  10   4   1     5707.71     5689.02     89.19 o
  12   4   1      899.79      923.41     55.32 o
  14   4   1      641.34      638.94     53.22 o
  16   4   1       45.00       32.70     33.53 o
 -17   5   1     2025.22     1814.69     81.61 o
 -15   5   1     3333.82     3203.26     99.52 o
 -13   5   1    12415.53    12313.60    195.35 o
 -11   5   1      728.22      739.26     26.13 o
  -9   5   1      779.78      669.98     20.64 o
  -7   5   1     7773.34     8414.00     73.55 o
  -5   5   1    17270.56    18905.32    149.93 o
  -3   5   1     7293.73     7413.51     68.27 o
  -1   5   1     5772.34     5603.25     82.52 o
   1   5   1     1110.18     1086.79     21.39 o
   3   5   1    17084.46    18013.53    136.01 o
   5   5   1     8455.34     8296.38     72.08 o
   7   5   1    16893.41    17107.15    233.35 o
   9   5   1     2096.81     2172.73     35.88 o
  11   5   1      260.36      192.46     50.97 o
  13   5   1      672.06      638.74     49.87 o
  15   5   1       14.21       40.97     35.01 o
 -18   6   1     1632.93     1897.34     87.07 o
 -16   6   1     3003.48     3095.79    101.16 o
 -14   6   1     5896.91     5959.90    130.94 o
 -12   6   1      799.25      829.85     29.66 o
 -10   6   1     2067.30     2182.73     42.09 o
  -8   6   1     8384.30     8754.23     79.28 o
  -6   6   1     6322.07     6015.76     66.32 o
  -4   6   1    33184.59    35870.40    303.08 o
  -2   6   1       29.54       64.35     19.29 o
   0   6   1     1622.64     1860.29     48.37 o
   2   6   1      797.86      820.77     21.25 o
   4   6   1     4750.91     4714.21     50.39 o
   6   6   1    17702.16    18708.45    140.14 o
   8   6   1     7365.93     7673.64     75.42 o
  10   6   1       18.49       48.21     25.80 o
  12   6   1      990.09     1109.53     58.55 o
  14   6   1        0.81       23.39     27.82 o
  16   6   1      102.96      133.29     40.40 o
 -17   7   1     2820.72     2987.10    102.62 o
 -15   7   1     3312.64     3263.35    104.49 o
 -13   7   1     4242.79     4259.76    105.43 o
 -11   7   1      321.41      287.76     19.99 o
  -9   7   1      463.32      430.54     25.46 o
  -7   7   1    11673.60    12422.14    116.34 o
  -5   7   1    14664.26    15215.25    130.73 o
  -3   7   1     2354.07     2140.16     40.79 o
  -1   7   1     2009.40     1834.38     38.11 o
   1   7   1     4388.93     4271.32     75.38 o
   3   7   1     2709.75     2867.27     37.72 o
   5   7   1    17065.50    17384.69    133.04 o
   7   7   1    14704.19    14837.71    121.28 o
   9   7   1      482.57      478.89     20.45 o
  11   7   1     3680.32     3680.85     95.54 o
  13   7   1       22.22       24.83     27.08 o
  15   7   1       59.81       64.67     31.94 o
 -16   8   1     2315.08     2457.90     91.71 o
 -14   8   1     3155.07     3087.07     93.48 o
 -12   8   1     2956.79     2977.00     55.06 o
 -10   8   1     2161.34     2209.75     45.22 o
  -8   8   1       28.85       19.79     11.32 o
  -6   8   1     6417.67     6206.09     72.24 o
  -4   8   1    12461.25    12263.53    111.91 o
  -2   8   1    13377.98    14525.21    147.57 o
   0   8   1      703.21      586.61     22.02 o
   2   8   1     1614.95     1705.77     37.04 o
   4   8   1     3115.31     3262.65     43.44 o
   6   8   1     2679.10     2538.05     42.69 o
   8   8   1     4488.24     4557.90     96.01 o
  10   8   1     9084.56     9233.09    157.89 o
  12   8   1     1822.60     2020.60     75.32 o
  14   8   1      100.44      180.35     40.55 o
 -15   9   1     1787.33     2005.39     80.37 o
 -13   9   1      884.57      878.53    109.43 o
 -11   9   1     2896.52     2754.75     53.04 o
  -9   9   1      648.05      625.54     26.69 o
  -7   9   1      541.14      607.56     23.98 o
  -5   9   1     5192.63     5188.13     65.17 o
  -3   9   1    12830.46    12911.43    139.73 o
  -1   9   1     1766.97     1344.94     44.88 o
   1   9   1      743.16      583.70     23.66 o
   3   9   1      513.63      429.96     30.78 o
   5   9   1     3104.89     3035.29     44.46 o
   7   9   1     4711.75     4743.16     59.83 o
   9   9   1     4962.90     4907.46     70.45 o
  11   9   1     1723.76     1671.81     66.32 o
  13   9   1      377.58      323.15     39.76 o
  15   9   1       81.90      115.73     61.06 o
 -16  10   1      371.47      381.61    108.96 o
 -14  10   1      806.26      855.74     54.94 o
 -12  10   1      883.39      897.93     41.99 o
 -10  10   1      128.46      152.99     24.69 o
  -8  10   1     2542.00     2620.64     49.66 o
  -6  10   1     1196.61     1167.60     31.77 o
  -4  10   1     3111.72     2793.19     51.11 o
  -2  10   1    13112.93    13448.52    225.40 o
   0  10   1     9771.02    10631.00    155.75 o
   2  10   1       57.21       69.71     13.34 o
   4  10   1       13.98       18.24     10.12 o
   6  10   1     1741.67     1758.74     39.59 o
   8  10   1    10701.03    11177.40    171.74 o
  10  10   1     6734.30     7015.25    136.79 o
  12  10   1     1166.64     1205.08    154.33 o
  14  10   1       41.53       28.79     42.36 o
 -15  11   1      800.04      877.99     80.44 o
 -13  11   1      859.21      906.46     53.40 o
 -11  11   1      104.80      144.33     23.56 o
  -9  11   1      308.96      321.48     21.98 o
  -7  11   1     1393.97     1361.21     36.38 o
  -5  11   1     1516.63     1462.43     35.59 o
  -3  11   1     3172.79     2924.96     58.95 o
  -1  11   1    10312.09    11091.15    197.35 o
   1  11   1      921.57      806.79     30.62 o
   3  11   1       72.39       81.95     12.68 o
   5  11   1      604.74      568.59     24.66 o
   7  11   1     1493.68     1527.95     39.37 o
   9  11   1     7494.57     7812.40    114.99 o
  11  11   1      674.07      729.09     48.84 o
  13  11   1      176.60      128.15     32.19 o
 -14  12   1       47.39       82.17     37.15 o
 -12  12   1      521.87      490.29     86.18 o
 -10  12   1       22.15       11.58     14.70 o
  -8  12   1     2429.96     2627.55     80.02 o
  -6  12   1       21.49       35.14     12.65 o
  -4  12   1     4661.36     4630.30     66.82 o
  -2  12   1     3064.54     3039.98    189.40 o
   0  12   1     1620.53     1510.71     56.89 o
   2  12   1     1238.03     1172.96     38.04 o
   4  12   1      333.56      362.83     23.43 o
   6  12   1     2346.19     2203.10     63.57 o
   8  12   1     3589.28     3808.39     65.63 o
  10  12   1      253.96      242.19     33.44 o
  12  12   1      121.64       77.91     26.71 o
 -13  13   1      296.48      369.45     57.59 o
 -11  13   1      716.48      707.45     41.09 o
  -9  13   1      588.26      561.87     33.94 o
  -7  13   1     1646.80     1735.73     51.42 o
  -5  13   1      295.62      285.52     24.31 o
  -3  13   1     5480.34     5329.49    136.02 o
  -1  13   1     3515.95     3360.76     86.73 o
   1  13   1        0.61      -16.12     16.12 o
   3  13   1     1433.54     1470.37     38.03 o
   5  13   1     1376.82     1234.02     36.20 o
   7  13   1     2042.42     2076.39     48.64 o
   9  13   1      816.59      810.47     62.11 o
  11  13   1      307.52      284.78     37.07 o
 -12  14   1      373.33      384.05     40.50 o
 -10  14   1       43.70       58.65     18.88 o
  -8  14   1     1170.48     1189.07     52.79 o
  -6  14   1     3559.65     3635.78     76.56 o
  -4  14   1      184.78      156.44     21.46 o
  -2  14   1     1104.53     1070.33     51.72 o
   0  14   1      180.55      205.65     40.22 o
   2  14   1        3.59        5.97     21.65 o
   4  14   1      502.98      587.71     32.79 o
   6  14   1      347.91      314.22     22.98 o
   8  14   1      235.26      270.54     23.23 o
  10  14   1       49.54      142.57     38.88 o
 -11  15   1       14.88       22.98     17.67 o
  -9  15   1       68.64       70.60     19.73 o
  -7  15   1      500.55      525.05     42.82 o
  -5  15   1     3108.24     3144.84     72.80 o
  -3  15   1       45.73       53.23     24.05 o
  -1  15   1      592.34      498.12     40.70 o
   1  15   1      123.81      140.71     29.00 o
   3  15   1      158.97      113.16     19.86 o
   5  15   1      195.26      239.60     32.95 o
   7  15   1        3.74       35.25     21.86 o
   9  15   1        8.60      -27.39     27.39 o
  -8  16   1        0.79       18.82     16.21 o
  -6  16   1      464.93      481.77     34.27 o
  -4  16   1      400.61      476.26     95.40 o
  -2  16   1      112.77      132.73     26.96 o
   0  16   1      203.52      155.11     31.37 o
   2  16   1      337.59      392.36     40.23 o
   4  16   1      294.50      230.80     34.98 o
   6  16   1       14.49       10.18     21.02 o
   8  16   1       82.76      103.32     28.51 o
  -7  17   1       19.36       47.23     23.77 o
  -5  17   1      317.85      325.25     39.99 o
  -3  17   1      213.34      238.06     36.07 o
  -1  17   1       15.32       25.18     19.89 o
   1  17   1       27.01        7.77     31.73 o
   3  17   1        0.48      -14.00     21.76 o
   5  17   1        0.01       24.56     21.44 o
  -4  18   1       60.97       88.13     27.99 o
  -2  18   1       14.33       17.63     23.45 o
   0  18   1        8.13        5.41     22.61 o
   2  18   1        2.14      -13.72     19.48 o
 -18   0   2     1203.82     1267.34    103.42 o
 -16   0   2      599.58      521.23     68.28 o
 -14   0   2     2030.99     1923.52    102.35 o
 -12   0   2     2331.07     2089.06     56.89 o
 -10   0   2    43707.07    46476.71    483.12 o
  -8   0   2     7039.78     6155.66     94.00 o
  -6   0   2      133.11      166.97     14.55 o
  -4   0   2      544.45      680.70     20.39 o
  -2   0   2      204.06       74.56      6.80 o
   0   0   2     9017.39    10051.29    106.65 o
   2   0   2     6180.45     6290.33    117.58 o
   4   0   2     6654.87     5777.39    123.99 o
   6   0   2     3674.21     3256.74     82.51 o
   8   0   2     1545.67     1544.72     78.70 o
  10   0   2      195.41      285.27     52.51 o
  12   0   2       16.06       54.51     45.16 o
  14   0   2     4199.73     4182.29    171.16 o
  16   0   2     1936.59     1939.16    127.07 o
 -19   1   2     2721.39     2932.13    106.00 o
 -17   1   2     1021.80      966.66     62.79 o
 -15   1   2      203.19      179.62     34.77 o
 -13   1   2      826.80      799.94     31.61 o
 -11   1   2    16464.80    16088.18    142.75 o
  -9   1   2    39287.28    40512.07    298.82 o
  -7   1   2    23604.19    23943.51    182.20 o
  -5   1   2      124.09       77.75      8.01 o
  -3   1   2    23883.01    24132.56    154.14 o
  -1   1   2    10374.79    10592.51    118.39 o
   1   1   2     8002.34     8528.38     66.60 o
   3   1   2    15749.15    15521.05    117.95 o
   5   1   2    15190.01    15083.71    118.03 o
   7   1   2     1087.42      923.28     18.87 o
   9   1   2      213.76      228.67     32.26 o
  11   1   2     1014.58      927.28     63.47 o
  13   1   2     1680.96     1592.14     75.52 o
  15   1   2     3855.05     3931.58    120.88 o
 -18   2   2     2910.89     2896.05    150.52 o
 -16   2   2      695.92      747.31     53.12 o
 -14   2   2     1443.18     1372.35     63.02 o
 -12   2   2        6.73        5.15      9.99 o
 -10   2   2    13793.94    14282.79    116.23 o
  -8   2   2    31682.79    33998.08    468.77 o
  -6   2   2    16016.11    15780.56    132.97 o
  -4   2   2     4509.51     4916.30     46.27 o
  -2   2   2      236.68      246.41     10.84 o
   0   2   2    21883.82    23168.19    166.30 o
   2   2   2     7803.85     7999.67     82.44 o
   4   2   2     7068.13     7153.53     57.79 o
   6   2   2     5984.16     6395.53     74.57 o
   8   2   2      688.41      624.98     38.83 o
  10   2   2     1229.77     1180.77     58.26 o
  12   2   2     1214.93     1119.60     87.52 o
  14   2   2     1489.83     1698.42     78.51 o
  16   2   2     1120.39      979.54    155.86 o
 -19   3   2      977.25      925.36     66.42 o
 -17   3   2     2554.85     2445.03     89.71 o
 -15   3   2     3273.17     3328.54     97.35 o
 -13   3   2     4646.27     4406.58     78.10 o
 -11   3   2     2673.77     2761.58     46.26 o
  -9   3   2     2413.70     2498.51     32.69 o
  -7   3   2    13932.16    14369.58    104.83 o
  -5   3   2    16770.94    17713.34    136.57 o
  -3   3   2    18914.06    19126.14    162.61 o
  -1   3   2     2538.13     2032.19     24.24 o
   1   3   2    39738.34    41089.93    259.15 o
   3   3   2     2258.08     2141.49     26.05 o
   5   3   2     3889.54     3569.68     38.19 o
   7   3   2     1552.21     1641.95     26.21 o
   9   3   2     2535.18     2510.59     70.35 o
  11   3   2      777.17      734.73     50.95 o
  13   3   2     1558.99     1610.34     74.91 o
  15   3   2     1798.28     1693.61    138.43 o
 -18   4   2     1543.66     1402.99     76.15 o
 -16   4   2     2736.31     2853.86     94.23 o
 -14   4   2        1.87      -15.54     24.33 o
 -12   4   2     3126.18     3125.82     52.17 o
 -10   4   2      204.23      189.33     14.75 o
  -8   4   2     8750.23     8715.57     73.77 o
  -6   4   2    74531.86    82224.43    805.39 o
  -4   4   2    25183.84    27037.96    198.07 o
  -2   4   2     8283.51     7775.00     80.07 o
   0   4   2    22834.29    23627.22    175.04 o
   2   4   2     9552.47    10210.12     78.62 o
   4   4   2    14228.84    15788.08    115.54 o
   6   4   2     5210.22     4955.10     50.82 o
   8   4   2     2910.58     2911.31     59.37 o
  10   4   2     5801.99     5885.07     94.67 o
  12   4   2      490.83      497.15     70.82 o
  14   4   2     1149.93     1178.27     68.50 o
  16   4   2     1344.71     1342.65     80.97 o
 -19   5   2      280.14      237.64     46.11 o
 -17   5   2     1426.93     1567.36     76.56 o
 -15   5   2      200.48      173.74     34.51 o
 -13   5   2      353.07      302.87     22.99 o
 -11   5   2     2573.09     2585.34     46.27 o
  -9   5   2        9.59       12.81      8.73 o
  -7   5   2     4949.23     4388.60     84.34 o
  -5   5   2    25996.55    28433.98    244.18 o
  -3   5   2     3192.41     3399.11     42.99 o
  -1   5   2      233.38      201.75     10.02 o
   1   5   2    10949.75    11658.41     98.87 o
   3   5   2     6469.86     6462.41     59.09 o
   5   5   2     4517.36     4309.35     47.49 o
   7   5   2     3184.52     3242.27     42.52 o
   9   5   2      681.14      623.30     53.61 o
  11   5   2      189.49      162.30     32.59 o
  13   5   2      853.61      923.23     60.51 o
  15   5   2      328.40      253.37     74.56 o
 -18   6   2      420.09      448.16     49.67 o
 -16   6   2      849.36      850.36     57.43 o
 -14   6   2      560.29      462.48     60.46 o
 -12   6   2       30.22       33.33     12.78 o
 -10   6   2      193.11      147.78     15.39 o
  -8   6   2     4442.19     4520.93     58.23 o
  -6   6   2     2333.37     2225.08     49.16 o
  -4   6   2     2958.93     3223.96     46.29 o
  -2   6   2      517.08      389.65     17.08 o
   0   6   2     4044.52     4549.28     50.97 o
   2   6   2      701.41      781.35     24.35 o
   4   6   2    13486.32    13473.43    106.56 o
   6   6   2     4288.60     4211.65     50.25 o
   8   6   2     1162.82     1194.23     41.96 o
  10   6   2     1503.81     1534.67     64.15 o
  12   6   2     1091.75     1050.89     61.22 o
  14   6   2      496.96      576.46     53.70 o
 -17   7   2        1.45      -18.01     34.81 o
 -15   7   2      117.53      151.18     32.85 o
 -13   7   2        3.40      -10.81     11.07 o
 -11   7   2      497.32      498.86     23.83 o
  -9   7   2     1944.41     1933.49     50.97 o
  -7   7   2      231.52      287.87     16.02 o
  -5   7   2        1.60        3.90      8.97 o
  -3   7   2      505.57      525.69     30.18 o
  -1   7   2       33.31       40.03      8.68 o
   1   7   2     7837.66     9228.98     88.44 o
   3   7   2     8954.38    10213.32     87.56 o
   5   7   2     2398.86     2379.53     37.05 o
   7   7   2       87.34      140.57     13.74 o
   9   7   2      989.27      947.85     43.52 o
  11   7   2       47.32       54.52     25.76 o
  13   7   2       37.66       67.48     29.90 o
  15   7   2      118.48      140.55     39.51 o
 -16   8   2        0.43      -20.82     24.08 o
 -14   8   2      809.46      775.26    106.96 o
 -12   8   2      941.80      882.16     31.42 o
 -10   8   2       40.52       28.03     12.53 o
  -8   8   2        0.26       -2.28     10.48 o
  -6   8   2       45.87       83.29     11.27 o
  -4   8   2      354.45      264.42     13.99 o
  -2   8   2     3266.27     3579.80    106.89 o
   0   8   2     1259.33     1130.91     29.01 o
   2   8   2      943.78      848.10     21.68 o
   4   8   2       29.05       22.97      9.56 o
   6   8   2     4898.96     4978.80     59.53 o
   8   8   2      718.08      714.35     28.61 o
  10   8   2     2869.46     2762.06     83.46 o
  12   8   2        0.09      -11.63     23.88 o
  14   8   2       26.00       31.08     31.02 o
 -17   9   2      151.01      188.80     49.70 o
 -15   9   2      108.78       85.56     53.78 o
 -13   9   2      127.88       97.77     16.14 o
 -11   9   2     1609.62     1566.58     40.05 o
  -9   9   2      104.35      119.35     16.35 o
  -7   9   2      866.92      916.17     27.59 o
  -5   9   2      316.54      239.11     15.16 o
  -3   9   2     2423.37     2340.99     47.87 o
  -1   9   2     4331.19     4474.91     85.45 o
   1   9   2       84.65       68.05     12.46 o
   3   9   2      268.18      241.82     14.99 o
   5   9   2      338.39      259.52     16.70 o
   7   9   2     1991.47     1941.13     38.32 o
   9   9   2     1256.67     1169.14     98.14 o
  11   9   2       22.98       25.33     39.95 o
  13   9   2        0.16       -8.43     25.35 o
 -16  10   2       27.97       98.61     37.01 o
 -14  10   2        9.82        3.87     27.12 o
 -12  10   2      964.14      784.72     31.17 o
 -10  10   2     4571.58     4418.45     68.01 o
  -8  10   2      732.26      618.54     28.48 o
  -6  10   2      125.74       94.23     13.55 o
  -4  10   2     4418.39     4514.35     72.40 o
  -2  10   2      184.72      163.79     22.90 o
   0  10   2       25.24       14.12     10.57 o
   2  10   2      742.23      716.25     36.49 o
   4  10   2      429.07      424.22     33.27 o
   6  10   2     2919.27     2828.83     72.05 o
   8  10   2     1105.74     1020.88     38.25 o
  10  10   2       43.80       50.11     22.92 o
  12  10   2       64.57      105.13     30.66 o
 -15  11   2        1.15       24.45     27.39 o
 -13  11   2       97.30       66.98     17.19 o
 -11  11   2      638.32      627.47     33.12 o
  -9  11   2     1870.15     1971.93     85.87 o
  -7  11   2     1512.42     1548.17     37.86 o
  -5  11   2      315.39      306.40     26.73 o
  -3  11   2      272.18      224.91     26.25 o
  -1  11   2      102.69       71.38     19.94 o
   1  11   2       82.78       78.46     14.46 o
   3  11   2       83.16      130.45     14.85 o
   5  11   2      948.07     1022.91     31.98 o
   7  11   2       14.48        5.37     10.61 o
   9  11   2        2.11       -1.77     18.46 o
  11  11   2       71.52       42.91     24.85 o
 -14  12   2      239.05      252.13     50.77 o
 -12  12   2       28.74        0.99     13.57 o
 -10  12   2       40.29       43.17     22.70 o
  -8  12   2     3327.61     3166.64     83.56 o
  -6  12   2     6292.86     6417.14     99.55 o
  -4  12   2       15.68       39.78     14.76 o
  -2  12   2     1438.34     1185.57     50.57 o
   0  12   2      280.26      205.71     27.57 o
   2  12   2     1536.87     1429.26     35.93 o
   4  12   2     1506.03     1428.41     43.57 o
   6  12   2      762.95      729.07     42.78 o
   8  12   2      741.52      705.62     35.45 o
  10  12   2       36.24       70.71     23.78 o
  12  12   2      124.21      124.05     37.95 o
 -13  13   2        9.75       -5.33     22.38 o
 -11  13   2      239.91      275.27     27.23 o
  -9  13   2     1788.37     1839.37     97.16 o
  -7  13   2     1203.51     1207.10     61.86 o
  -5  13   2     2802.63     2822.23     64.08 o
  -3  13   2      950.89      860.02     60.26 o
  -1  13   2      263.33      260.82     30.53 o
   1  13   2      661.01      780.44     51.84 o
   3  13   2     1661.24     1545.02     47.12 o
   5  13   2      616.64      541.91     32.46 o
   7  13   2     1611.75     1546.91     42.69 o
   9  13   2      308.94      333.63     36.46 o
  11  13   2       14.59       43.76     81.24 o
 -12  14   2      377.59      411.12     32.10 o
 -10  14   2      597.81      567.28     35.79 o
  -8  14   2     2002.87     2111.46     59.39 o
  -6  14   2     2621.19     2566.61     63.75 o
  -4  14   2     1634.02     1625.83     64.15 o
  -2  14   2       64.15       71.08     21.41 o
   0  14   2      934.06      904.45     49.03 o
   2  14   2       89.01       94.88     17.85 o
   4  14   2     3604.37     3838.34    116.47 o
   6  14   2     1339.37     1354.03     47.72 o
   8  14   2     1045.46     1204.14     84.58 o
  10  14   2       12.50      -28.19     35.01 o
 -11  15   2      281.84      342.65     31.81 o
  -9  15   2     1008.77     1072.70     45.91 o
  -7  15   2     2107.67     2205.64     61.99 o
  -5  15   2     4160.12     4112.71    106.62 o
  -3  15   2     1337.95     1186.71     56.44 o
  -1  15   2       14.09       40.54     21.29 o
   1  15   2     1201.69     1058.24     72.75 o
   3  15   2     6493.48     6321.67    107.35 o
   5  15   2      855.63      886.02     53.85 o
   7  15   2      729.64      763.03     54.58 o
 -10  16   2      378.00      500.45     36.21 o
  -8  16   2     1805.73     1755.81     77.84 o
  -6  16   2     2606.49     2614.20     69.19 o
  -4  16   2      516.81      442.24     42.32 o
  -2  16   2       82.12       86.59     29.80 o
   0  16   2       59.57       67.15     26.13 o
   2  16   2     3884.58     3946.72     91.42 o
   4  16   2     1116.29     1211.45     60.85 o
   6  16   2     1577.48     1771.07    103.95 o
  -7  17   2     1101.71     1225.45     50.82 o
  -5  17   2     1002.00      939.05     66.61 o
  -3  17   2      263.73      281.77     63.53 o
  -1  17   2        4.33      -18.65     18.65 o
   1  17   2     1709.47     1662.82     99.14 o
   3  17   2     2070.36     2306.55     85.16 o
   5  17   2     1624.58     1791.61    143.30 o
  -4  18   2      367.66      278.27     44.16 o
  -2  18   2       11.91       10.93     31.73 o
   0  18   2      214.48      230.88     41.75 o
 -19   1   3      151.17      188.09     73.42 o
 -17   1   3      101.12       75.20     32.55 o
 -15   1   3        5.82        5.64     11.49 o
 -13   1   3     4532.20     4436.13     62.91 o
 -11   1   3     1170.07     1116.70     28.99 o
  -9   1   3      760.82      796.75     28.62 o
  -7   1   3     4417.14     4591.81     50.42 o
  -5   1   3     7348.65     7215.11     50.25 o
  -3   1   3    41941.44    43264.46    321.14 o
  -1   1   3    11004.86    11707.07     89.30 o
   1   1   3     6256.40     6795.31     56.43 o
   3   1   3     1672.01     1625.96     42.14 o
   5   1   3    12536.97    14142.04    198.22 o
   7   1   3     1313.06     1423.42     55.23 o
   9   1   3      195.30      219.09     34.86 o
  11   1   3      179.25      141.20     34.62 o
  13   1   3       56.29       90.95     35.77 o
  15   1   3      106.49       81.69     38.82 o
 -20   2   3       64.91      147.54     39.09 o
 -18   2   3       38.04       22.14     29.31 o
 -16   2   3       10.10       14.02     34.87 o
 -14   2   3      361.67      361.17     27.15 o
 -12   2   3     3299.77     3295.72     51.96 o
 -10   2   3       29.38        2.28      8.34 o
  -8   2   3     8267.50     8660.95     82.50 o
  -6   2   3     7323.78     7261.54     67.07 o
  -4   2   3      989.58      974.94     15.50 o
  -2   2   3   140773.64   128999.24   2212.43 o
   0   2   3    66710.74    69210.55    427.81 o
   2   2   3       80.74       72.83      9.11 o
   4   2   3     1347.34     1445.11     37.36 o
   6   2   3      410.14      407.24     30.68 o
   8   2   3     2444.49     2378.83    199.82 o
  10   2   3      154.51      158.71     22.78 o
  12   2   3        9.73       10.89     35.81 o
  14   2   3       26.68        2.94     36.48 o
 -19   3   3       21.97       30.69     33.23 o
 -17   3   3       24.55       -0.53     27.39 o
 -15   3   3     2614.67     2397.74     48.53 o
 -13   3   3      938.88      774.46     27.75 o
 -11   3   3     2007.20     1992.91     39.10 o
  -9   3   3    13340.02    14855.33    128.69 o
  -7   3   3    34487.96    38068.02    276.82 o
  -5   3   3     5533.65     5658.53     54.60 o
  -3   3   3      646.17      428.94     14.26 o
  -1   3   3    14094.32    15186.78    139.36 o
   1   3   3    20118.88    20251.86    136.95 o
   3   3   3      619.47      700.23     15.47 o
   5   3   3      467.49      474.62     14.49 o
   7   3   3      558.37      552.57     37.72 o
   9   3   3       92.42      109.19     30.70 o
  11   3   3     1210.87     1194.03     63.11 o
  13   3   3       42.40       29.43     32.64 o
  15   3   3      232.87      249.17     47.69 o
 -18   4   3       33.54       28.37     29.12 o
 -16   4   3      106.16       90.53     29.52 o
 -14   4   3     2826.55     2549.23     71.51 o
 -12   4   3      858.01      862.18     34.66 o
 -10   4   3     4485.28     4552.05     69.36 o
  -8   4   3     1074.70     1028.28     29.25 o
  -6   4   3     5802.40     6868.13     66.79 o
  -4   4   3     5299.78     4960.00     54.62 o
  -2   4   3     7204.95     6984.26     62.32 o
   0   4   3      268.11      226.88     10.59 o
   2   4   3     8268.84     8378.98     68.82 o
   4   4   3      309.11      250.91     16.21 o
   6   4   3     1519.08     1475.87     31.65 o
   8   4   3       72.00      114.15     20.61 o
  10   4   3       94.93       93.18     21.24 o
  12   4   3     3318.81     3156.77     99.89 o
  14   4   3      125.98      100.70     40.02 o
 -19   5   3      108.39      174.29     39.97 o
 -17   5   3       82.01       68.26     31.89 o
 -15   5   3      860.86      794.08     30.44 o
 -13   5   3     1027.88     1030.18     32.36 o
 -11   5   3      178.99      201.09     16.39 o
  -9   5   3       10.69       36.15     16.12 o
  -7   5   3     9090.05     9332.74     88.22 o
  -5   5   3       62.13      117.23      8.82 o
  -3   5   3    12471.23    13070.19    111.82 o
  -1   5   3    10759.75    11153.38     94.33 o
   1   5   3     4459.49     4064.01     42.57 o
   3   5   3     5299.94     5050.71     51.29 o
   5   5   3     4878.75     4946.58     52.89 o
   7   5   3       45.91       64.58     17.71 o
   9   5   3      126.05      138.47     23.05 o
  11   5   3     5572.38     5846.94    132.70 o
  13   5   3      643.49      720.27    119.72 o
 -18   6   3       90.52       84.87     33.12 o
 -16   6   3      731.10      638.29     49.63 o
 -14   6   3     2926.02     3035.68     56.19 o
 -12   6   3      290.86      293.07     19.89 o
 -10   6   3     4106.67     4140.75     75.10 o
  -8   6   3     5586.24     5603.89     74.77 o
  -6   6   3     6765.37     7152.20     72.71 o
  -4   6   3    22192.79    22681.49    174.33 o
  -2   6   3    10064.05     9079.66     82.35 o
   0   6   3    15541.44    15928.16    131.37 o
   2   6   3    16148.00    18094.59    133.38 o
   4   6   3     6905.28     7000.99     74.34 o
   6   6   3     1959.25     1966.05     34.29 o
   8   6   3     2191.99     2330.87     67.92 o
  10   6   3     6738.07     6756.17    139.06 o
  12   6   3     1335.36     1214.07     85.51 o
  14   6   3      546.89      553.69     85.71 o
 -17   7   3       50.31       87.26     31.28 o
 -15   7   3     1415.19     1499.77     50.59 o
 -13   7   3     3012.42     2972.75     68.64 o
 -11   7   3      810.38      845.16     29.16 o
  -9   7   3     3249.02     3146.58     88.48 o
  -7   7   3     9129.30     9832.69     96.08 o
  -5   7   3       28.15       61.46      9.03 o
  -3   7   3    16256.29    16088.43    158.73 o
  -1   7   3     9638.88     8870.94     86.67 o
   1   7   3    13888.27    14492.27    125.98 o
   3   7   3     6477.72     6522.29     65.49 o
   5   7   3     2577.54     2779.04     47.90 o
   7   7   3      227.55      230.91     24.90 o
   9   7   3     2199.50     2300.19    108.43 o
  11   7   3     3022.57     2745.52    121.52 o
  13   7   3      853.73      842.35    179.58 o
 -18   8   3      108.54      117.05     41.15 o
 -16   8   3       28.24       41.93     32.07 o
 -14   8   3     2906.70     3044.44     60.35 o
 -12   8   3     3254.83     3174.27     56.45 o
 -10   8   3     4271.27     4317.11     79.34 o
  -8   8   3     3424.68     3307.36     50.84 o
  -6   8   3      124.81      112.59     11.76 o
  -4   8   3     5665.66     5624.30     62.93 o
  -2   8   3     5326.85     5250.67    137.76 o
   0   8   3    18750.78    19145.64    170.29 o
   2   8   3    14946.21    14900.84    199.19 o
   4   8   3     7442.10     7427.51     75.01 o
   6   8   3     1301.44     1248.20     30.40 o
   8   8   3     1598.18     1572.69     50.19 o
  10   8   3     2748.32     2713.50     86.01 o
  12   8   3     1171.83     1344.49    296.69 o
 -17   9   3       46.07       40.22     32.20 o
 -15   9   3     1103.43     1099.91     53.38 o
 -13   9   3     4736.73     4935.05     87.83 o
 -11   9   3     4004.29     4134.56     66.40 o
  -9   9   3     8295.20     8753.75     97.56 o
  -7   9   3      225.28      250.60     16.50 o
  -5   9   3        3.37        5.30      8.15 o
  -3   9   3     4748.80     4584.15     88.70 o
  -1   9   3    15117.96    15062.95    151.84 o
   1   9   3    13054.14    12989.83    122.17 o
   3   9   3     5642.69     6156.59     67.58 o
   5   9   3     2187.20     2246.29     69.65 o
   7   9   3     1344.71     1356.55     55.82 o
   9   9   3     2985.15     3093.15     94.13 o
  11   9   3     1169.79     1160.01     61.19 o
  13   9   3     1907.79     1835.20    120.25 o
 -16  10   3        7.08       75.89     32.74 o
 -14  10   3      568.29      682.99     34.92 o
 -12  10   3    11173.12    11306.43    147.20 o
 -10  10   3    10321.15    10689.23    137.79 o
  -8  10   3     1126.16     1070.91     38.53 o
  -6  10   3     1864.89     1829.99     46.97 o
  -4  10   3      477.86      396.24     37.18 o
  -2  10   3     6581.95     6857.01    203.50 o
   0  10   3    11558.74    11425.49    127.30 o
   2  10   3     5736.65     5190.75     61.77 o
   4  10   3      944.67      816.72     40.79 o
   6  10   3       75.95       72.30     13.18 o
   8  10   3     1309.90     1297.82     57.53 o
  10  10   3      312.32      377.32     40.22 o
  12  10   3     1136.13     1140.68     88.92 o
 -15  11   3        6.44       -7.14     17.49 o
 -13  11   3     1817.59     1799.51     76.24 o
 -11  11   3    10929.33    11297.93    148.33 o
  -9  11   3     1462.39     1359.94     44.30 o
  -7  11   3      465.55      428.18     27.35 o
  -5  11   3       36.37       31.50     14.33 o
  -3  11   3     2229.36     2189.20     72.95 o
  -1  11   3     8250.63     8459.69    139.68 o
   1  11   3     6281.65     6033.52     86.08 o
   3  11   3     2338.42     2176.58     40.47 o
   5  11   3       99.73      111.26     17.11 o
   7  11   3       28.99       38.18     16.90 o
   9  11   3     1485.82     1377.98    108.03 o
  11  11   3     1907.26     2054.73    118.65 o
 -14  12   3      251.73      252.01     27.16 o
 -12  12   3     3026.30     3059.08    112.04 o
 -10  12   3     4841.04     5009.41    107.92 o
  -8  12   3     1354.20     1488.85     47.20 o
  -6  12   3      404.31      395.91     27.47 o
  -4  12   3       12.07       -9.62     16.63 o
  -2  12   3     5547.10     5657.59    113.59 o
   0  12   3     4416.67     4353.42     96.90 o
   2  12   3     2866.73     3012.62     64.39 o
   4  12   3     1691.98     1733.51     49.00 o
   6  12   3       18.34       19.90     16.06 o
   8  12   3      303.93      271.37     49.70 o
  10  12   3     1591.97     1620.22    105.02 o
 -13  13   3      785.31      827.72     50.14 o
 -11  13   3     2988.37     2955.35     71.71 o
  -9  13   3      484.89      571.19     45.54 o
  -7  13   3     2307.22     2344.11     60.36 o
  -5  13   3       69.19       66.62     16.30 o
  -3  13   3      526.26      529.89     79.30 o
  -1  13   3     4677.83     4487.40    102.29 o
   1  13   3      477.38      465.52     37.08 o
   3  13   3      612.30      603.67     32.17 o
   5  13   3      216.71      184.65     29.19 o
   7  13   3      140.70      102.88     38.61 o
   9  13   3      314.20      293.69     56.52 o
 -12  14   3       63.18      123.55     22.80 o
 -10  14   3      475.42      557.69     35.60 o
  -8  14   3      975.38      861.28     51.37 o
  -6  14   3      940.47      848.73     38.97 o
  -4  14   3      145.46      158.86     27.23 o
  -2  14   3     1996.90     1785.56     66.87 o
   0  14   3       16.09       27.24     18.28 o
   2  14   3     2079.39     1974.77     56.44 o
   4  14   3      221.59      185.81     24.51 o
   6  14   3        0.03       -9.44     19.41 o
   8  14   3       74.95       98.47     41.82 o
 -11  15   3       38.68       80.77     31.82 o
  -9  15   3      371.57      394.73     32.64 o
  -7  15   3      397.24      391.56     31.09 o
  -5  15   3        0.23      -16.21     16.21 o
  -3  15   3       50.22        1.85     17.30 o
  -1  15   3       60.77       76.27     34.54 o
   1  15   3      621.48      649.98     35.50 o
   3  15   3       29.39       32.23     16.60 o
   5  15   3      108.10      130.56     31.96 o
   7  15   3      162.43      208.97     48.77 o
 -10  16   3       17.12       10.82     27.43 o
  -8  16   3      110.09       81.37     25.01 o
  -6  16   3       47.85       50.64     23.67 o
  -4  16   3        0.24        5.64     18.00 o
  -2  16   3       85.31       31.34     22.69 o
   0  16   3       23.25       40.60     22.35 o
   2  16   3      349.25      344.98     29.91 o
   4  16   3       23.32       30.57     18.22 o
   6  16   3        1.64      -19.98     19.98 o
  -7  17   3       95.20       87.92     28.26 o
  -5  17   3        3.55       -3.26     17.30 o
  -3  17   3        4.83      -31.48     38.82 o
  -1  17   3      280.04      291.85     55.98 o
   1  17   3      326.31      419.21     33.01 o
   3  17   3       88.35       78.06     21.89 o
  -4  18   3        0.82        3.98     20.16 o
  -2  18   3      155.57      135.64     31.52 o
 -20   0   4       71.01       60.13     45.83 o
 -18   0   4     1943.87     1998.62    113.57 o
 -16   0   4       47.33       80.16     20.55 o
 -14   0   4    16532.18    16380.02    216.28 o
 -12   0   4     9927.58    10046.28    144.59 o
 -10   0   4       54.10       25.71     13.35 o
  -8   0   4      209.64      266.17     34.21 o
  -6   0   4     4928.47     4746.93     64.05 o
  -4   0   4    40407.29    41218.64    466.83 o
  -2   0   4    15852.05    17077.42    177.86 o
   0   0   4    10799.80    11436.13    176.77 o
   2   0   4       65.54       31.67     16.97 o
   4   0   4    24297.60    25395.83    408.46 o
   6   0   4     7542.98     7299.80    175.84 o
   8   0   4     1281.05     1247.97     84.58 o
  10   0   4     1836.80     1776.01    103.15 o
  12   0   4     4580.89     4423.86    172.36 o
  14   0   4       79.89       58.52     54.38 o
 -19   1   4     1261.55     1231.72     68.38 o
 -17   1   4     3389.66     3118.37     92.78 o
 -15   1   4     3760.00     3623.02     59.68 o
 -13   1   4     7200.59     6975.73     82.81 o
 -11   1   4     4179.38     4155.36     56.06 o
  -9   1   4     1685.04     1658.28     32.07 o
  -7   1   4      387.82      301.23      9.99 o
  -5   1   4    21556.84    22970.41    151.61 o
  -3   1   4    21391.97    22062.90    189.37 o
  -1   1   4      413.03      370.04     13.89 o
   1   1   4     6747.09     6712.62     57.10 o
   3   1   4      619.58      576.83     31.27 o
   5   1   4     3785.80     3573.01     98.01 o
   7   1   4     7081.92     7073.97    223.47 o
   9   1   4     6709.88     6683.29    135.01 o
  11   1   4     1788.71     1733.47    120.99 o
  13   1   4      932.04      774.22     63.01 o
 -20   2   4      160.30      207.66     41.56 o
 -18   2   4     1708.97     1819.18     75.46 o
 -16   2   4     2753.74     2731.88     53.27 o
 -14   2   4     7440.33     7104.00     88.38 o
 -12   2   4     6192.76     6064.01     73.51 o
 -10   2   4       11.04       10.98      8.40 o
  -8   2   4       56.90       54.30      8.70 o
  -6   2   4     3122.28     3053.49     32.53 o
  -4   2   4     2250.63     2521.65     32.43 o
  -2   2   4    78953.63    81651.53    965.27 o
   0   2   4      431.21      409.14     13.76 o
   2   2   4     2032.50     1978.37     23.62 o
   4   2   4     1159.00      964.05     21.58 o
   6   2   4     6794.80     6779.32    119.88 o
   8   2   4     6564.00     6401.35    256.14 o
  10   2   4     3872.79     3698.39     89.65 o
  12   2   4     1969.84     2075.22     85.55 o
  14   2   4       32.20       27.94     35.46 o
 -19   3   4      325.18      357.05     83.11 o
 -17   3   4     1847.86     1713.68     71.04 o
 -15   3   4     1092.05     1201.34     51.16 o
 -13   3   4     6749.55     6708.11     81.92 o
 -11   3   4     1840.75     1758.89     39.72 o
  -9   3   4     1343.76     1195.31     29.47 o
  -7   3   4     1247.69      993.47     24.91 o
  -5   3   4      499.78      445.09     11.49 o
  -3   3   4    24667.67    25435.05    273.03 o
  -1   3   4     1274.72      935.90     18.52 o
   1   3   4       73.40       69.93      7.38 o
   3   3   4        0.64        4.14      5.81 o
   5   3   4     2978.23     2715.35     55.15 o
   7   3   4     6854.55     6804.06    122.96 o
   9   3   4     1070.08     1192.73     44.78 o
  11   3   4     2662.32     2691.71    137.56 o
  13   3   4      317.02      318.47     48.75 o
 -20   4   4      133.49      143.33     37.87 o
 -18   4   4      575.64      540.88     49.09 o
 -16   4   4     6083.94     5708.65    140.60 o
 -14   4   4     1890.96     1833.82     57.84 o
 -12   4   4     1160.89     1074.29     30.94 o
 -10   4   4      259.55      177.60     14.07 o
  -8   4   4     1617.59     1570.63     30.24 o
  -6   4   4      525.67      317.55     18.47 o
  -4   4   4    12065.92    12039.90    104.26 o
  -2   4   4     1562.27     1328.48     21.53 o
   0   4   4     2094.88     2094.62     27.73 o
   2   4   4     4401.19     4777.23     55.41 o
   4   4   4      508.95      433.64     15.21 o
   6   4   4     2632.39     2314.59     82.07 o
   8   4   4     6121.52     5629.00     93.81 o
  10   4   4     3669.61     3650.79     79.15 o
  12   4   4      487.86      518.79     52.05 o
  14   4   4        0.57      -12.71     61.13 o
 -19   5   4       65.99       61.33     29.91 o
 -17   5   4     2970.56     3000.02     92.59 o
 -15   5   4     2236.75     2329.03     49.62 o
 -13   5   4     1649.55     1772.12     40.82 o
 -11   5   4        9.16       10.17      9.77 o
  -9   5   4     2238.88     2417.49     40.33 o
  -7   5   4     6133.10     6293.89     65.72 o
  -5   5   4    10759.04    11949.98    115.31 o
  -3   5   4      742.68      675.59     39.53 o
  -1   5   4     7249.80     7288.43     85.34 o
   1   5   4     1530.95     1689.50     27.05 o
   3   5   4       12.72        1.36      7.60 o
   5   5   4      245.93      271.49     22.71 o
   7   5   4     4506.06     4375.08     80.24 o
   9   5   4     5458.01     5746.02     99.81 o
  11   5   4      247.03      300.39     41.37 o
  13   5   4        1.12       -9.62     30.28 o
 -18   6   4      446.41      352.19     75.49 o
 -16   6   4      903.12     1005.06     35.32 o
 -14   6   4     1006.50     1073.85     33.93 o
 -12   6   4      272.66      250.76     20.54 o
 -10   6   4      659.84      694.59     25.29 o
  -8   6   4     1897.70     1784.07     33.89 o
  -6   6   4     6545.54     6820.36     68.81 o
  -4   6   4    12619.99    13522.91    133.33 o
  -2   6   4      598.08      583.60     16.47 o
   0   6   4      901.30      857.21     22.53 o
   2   6   4     3528.88     3644.94     55.93 o
   4   6   4      660.04      707.67     21.50 o
   6   6   4      868.12      846.63     37.75 o
   8   6   4     2059.16     1991.04     64.89 o
  10   6   4       13.39       -8.43     25.04 o
  12   6   4       96.40       93.94     41.15 o
 -19   7   4      330.52      391.09     63.20 o
 -17   7   4       95.25      179.71     47.97 o
 -15   7   4     3922.48     3827.03     66.16 o
 -13   7   4        4.27        2.59     12.13 o
 -11   7   4     1468.81     1523.63     36.89 o
  -9   7   4      296.55      231.34     16.38 o
  -7   7   4     2503.11     2509.02     48.39 o
  -5   7   4    18953.91    19063.27    215.27 o
  -3   7   4     6718.64     6015.10     99.77 o
  -1   7   4     3341.66     3539.31     45.95 o
   1   7   4       31.66        5.11      7.48 o
   3   7   4        4.10        9.37      9.34 o
   5   7   4     2480.34     2458.45     46.24 o
   7   7   4     2081.20     2087.47     57.46 o
   9   7   4      174.71      140.35     30.57 o
  11   7   4       90.83       87.47     31.24 o
  13   7   4      134.28       92.07     34.74 o
 -18   8   4       11.67       54.92     35.01 o
 -16   8   4      863.65      907.87     39.37 o
 -14   8   4      159.71      142.10     19.59 o
 -12   8   4       79.32      147.12     19.91 o
 -10   8   4      596.59      605.54     25.21 o
  -8   8   4        1.88        5.16      9.67 o
  -6   8   4     7940.38     8567.40     99.58 o
  -4   8   4       17.46       12.56      9.35 o
  -2   8   4      461.49      432.67     17.09 o
   0   8   4     1084.89     1046.84     26.67 o
   2   8   4      242.53      289.71     15.53 o
   4   8   4     2172.91     2154.02     37.79 o
   6   8   4        0.97       -5.40     16.66 o
   8   8   4      294.97      243.16     36.82 o
  10   8   4       93.41       63.65     27.82 o
  12   8   4      166.71      140.74     35.52 o
 -17   9   4      131.57      146.98     41.42 o
 -15   9   4       15.94        5.40     13.86 o
 -13   9   4        3.15        0.83     14.49 o
 -11   9   4      363.35      366.33     26.40 o
  -9   9   4     1108.40     1068.53     37.87 o
  -7   9   4      508.72      480.82     37.02 o
  -5   9   4        7.64       25.66     12.05 o
  -3   9   4      582.39      578.88     49.44 o
  -1   9   4     1727.87     1757.40     41.46 o
   1   9   4       39.49       63.55     11.03 o
   3   9   4     2875.36     2750.73     50.59 o
   5   9   4      277.93      248.60     20.33 o
   7   9   4     1773.07     1807.83     54.71 o
   9   9   4       77.82       84.11     35.68 o
  11   9   4      350.87      427.55     55.12 o
 -16  10   4       91.05      103.22     19.84 o
 -14  10   4      621.58      596.52     34.49 o
 -12  10   4      594.96      505.00     30.41 o
 -10  10   4      104.89      109.01     23.18 o
  -8  10   4     1216.46     1128.62     73.57 o
  -6  10   4     2709.29     2773.75     58.68 o
  -4  10   4      306.71      334.62     28.85 o
  -2  10   4       37.01       62.61     18.47 o
   0  10   4     1931.97     1851.91     48.33 o
   2  10   4      942.41      831.29     25.77 o
   4  10   4      671.99      773.84     30.95 o
   6  10   4      477.32      540.76     47.30 o
   8  10   4      149.59      177.59     30.04 o
  10  10   4      113.40      105.56     52.84 o
 -17  11   4      809.00      926.75     84.71 o
 -15  11   4      808.53      896.74     43.50 o
 -13  11   4     1032.28     1084.32     50.16 o
 -11  11   4     1677.48     1760.87     52.94 o
  -9  11   4       59.04       40.23     15.00 o
  -7  11   4      439.40      397.48     34.92 o
  -5  11   4     7258.53     7222.00    104.55 o
  -3  11   4     5253.24     4974.84    102.46 o
  -1  11   4       97.01       79.62     20.91 o
   1  11   4      432.56      521.36     31.45 o
   3  11   4      177.22      143.30     17.47 o
   5  11   4     1921.80     1951.23     55.10 o
   7  11   4     2190.78     2133.17     76.93 o
   9  11   4      867.26      830.69     78.30 o
 -16  12   4     1126.72     1093.12     59.47 o
 -14  12   4     1590.55     1698.53     55.97 o
 -12  12   4     2174.12     1927.86     57.65 o
 -10  12   4      834.75      783.71     54.41 o
  -8  12   4      701.19      671.78     38.92 o
  -6  12   4        3.57       23.76     13.15 o
  -4  12   4     2569.89     2361.83     78.63 o
  -2  12   4     1888.77     1926.73     63.68 o
   0  12   4       73.43       90.39     20.77 o
   2  12   4       46.75       83.74     16.87 o
   4  12   4     2171.28     2123.13     49.26 o
   6  12   4     1420.92     1357.03    126.20 o
   8  12   4      557.61      649.24     70.68 o
  10  12   4      164.45      186.66     52.91 o
 -15  13   4     1760.53     1811.49    104.54 o
 -13  13   4     1928.79     1976.22     60.45 o
 -11  13   4      429.58      450.91     32.13 o
  -9  13   4       90.10      102.73     20.46 o
  -7  13   4     3482.58     3240.02     86.72 o
  -5  13   4      490.19      439.18     57.25 o
  -3  13   4     3382.95     3126.17     85.33 o
  -1  13   4     2265.68     2268.22     71.22 o
   1  13   4       20.47       27.22     18.59 o
   3  13   4     2088.68     2127.37     57.09 o
   5  13   4     1529.88     1538.33     52.74 o
   7  13   4      760.28      773.63     75.09 o
   9  13   4     1168.66     1389.73    100.88 o
 -14  14   4     2857.13     2983.90     96.36 o
 -12  14   4     1056.41      949.19     47.58 o
 -10  14   4      813.85      817.50     41.28 o
  -8  14   4     1013.32     1064.31     43.75 o
  -6  14   4     1791.31     1718.39     66.38 o
  -4  14   4     1558.18     1519.91    139.09 o
  -2  14   4     3243.55     3275.83    102.55 o
   0  14   4     5104.49     5049.59    114.27 o
   2  14   4     2732.15     2576.75     64.70 o
   4  14   4     1018.64     1026.39     43.22 o
   6  14   4     1045.14     1051.55     84.04 o
 -11  15   4      260.28      201.41     35.38 o
  -9  15   4       13.82       -9.99     15.03 o
  -7  15   4     2017.02     1980.15     75.06 o
  -5  15   4     1159.09     1235.36     63.60 o
  -3  15   4     1257.20     1314.42     61.22 o
  -1  15   4     1567.36     1528.91     63.48 o
   1  15   4        7.03       37.93     17.05 o
   3  15   4      114.94      120.50     22.33 o
   5  15   4      499.32      422.89     61.73 o
 -10  16   4       70.22       47.21     18.48 o
  -8  16   4      307.07      291.12     30.70 o
  -6  16   4     1451.29     1480.33     75.02 o
  -4  16   4     2023.51     2024.49     90.99 o
  -2  16   4     1661.31     1530.97    159.87 o
   0  16   4      721.26      718.55     49.44 o
   2  16   4       59.68       45.31     18.83 o
   4  16   4      597.00      569.32    147.98 o
  -7  17   4      645.85      702.77     52.58 o
  -5  17   4     4259.20     4487.87    120.89 o
  -3  17   4      673.75      679.57     50.53 o
  -1  17   4      676.49      634.33     50.24 o
   1  17   4      134.94      121.48     23.05 o
 -21   1   5      150.55      214.57     41.03 o
 -19   1   5       11.95       51.53     37.21 o
 -17   1   5      931.91      907.10     31.62 o
 -15   1   5     4397.67     4353.22     66.12 o
 -13   1   5     5422.71     5041.43     67.09 o
 -11   1   5     6227.18     6248.80     71.18 o
  -9   1   5      900.74      957.92     23.24 o
  -7   1   5     2002.32     1922.75     23.79 o
  -5   1   5      593.03      547.31     12.57 o
  -3   1   5    20895.00    23466.94    173.90 o
  -1   1   5     1632.69     1713.91     23.76 o
   1   1   5     1834.62     1779.71     22.40 o
   3   1   5      602.18      600.76     45.03 o
   5   1   5     1770.32     1807.84     68.95 o
   7   1   5     2358.72     2177.39     71.28 o
   9   1   5        1.74       -0.21     26.31 o
  11   1   5       44.72       45.19     33.02 o
  13   1   5       75.84       51.11     42.89 o
 -20   2   5       95.12      179.69     36.29 o
 -18   2   5      790.46      836.69     32.45 o
 -16   2   5       74.46       75.02     13.93 o
 -14   2   5        7.03       25.52     11.92 o
 -12   2   5     2704.68     2609.95     44.87 o
 -10   2   5     3567.53     3383.46     47.41 o
  -8   2   5    16626.46    17130.68    111.21 o
  -6   2   5     1756.04     1408.75     20.64 o
  -4   2   5     3830.96     3691.23     39.02 o
  -2   2   5     7641.25     8306.02     72.45 o
   0   2   5     1629.18     1332.29     20.17 o
   2   2   5     5380.89     5634.58     99.12 o
   4   2   5     1567.10     1355.99     50.07 o
   6   2   5     1399.28     1170.90     52.41 o
   8   2   5       53.61       57.41     18.72 o
  10   2   5       45.25       62.93     32.91 o
  12   2   5      655.05      624.37     56.83 o
 -21   3   5      136.89      203.61     40.35 o
 -19   3   5      257.48      310.74     67.07 o
 -17   3   5        7.47        3.44     10.66 o
 -15   3   5      237.83      203.20     19.15 o
 -13   3   5      975.10      893.72     28.90 o
 -11   3   5     2294.33     2209.94     40.19 o
  -9   3   5     1542.83     1345.32     28.05 o
  -7   3   5    11477.48    11824.87     90.70 o
  -5   3   5     3872.94     3632.74     46.48 o
  -3   3   5    17217.49    18669.83    273.12 o
  -1   3   5    11031.20    11869.59     89.23 o
   1   3   5      495.83      477.37     14.10 o
   3   3   5     1043.55     1023.90     33.89 o
   5   3   5     4685.18     4836.31     83.51 o
   7   3   5     2179.18     1994.90     55.97 o
   9   3   5      679.87      599.94     35.92 o
  11   3   5      139.02      152.20     56.32 o
  13   3   5      104.38       69.90     37.50 o
 -20   4   5      620.44      632.63     53.23 o
 -18   4   5      622.83      619.38     35.81 o
 -16   4   5      805.27      804.06     30.17 o
 -14   4   5       25.60       15.67     11.86 o
 -12   4   5      911.89      823.35     31.26 o
 -10   4   5     3304.97     3506.12     50.00 o
  -8   4   5     2585.68     2303.38     45.56 o
  -6   4   5    19606.69    19374.67    157.89 o
  -4   4   5    13837.22    13884.44    137.31 o
  -2   4   5    20643.66    22158.87    208.50 o
   0   4   5      770.72      665.59     17.28 o
   2   4   5     7013.04     7133.81     64.39 o
   4   4   5     3325.11     3267.82     62.86 o
   6   4   5     2578.71     2577.10     60.71 o
   8   4   5     1376.57     1215.69     45.93 o
  10   4   5       20.21       41.14     27.37 o
  12   4   5      624.83      643.25     58.05 o
 -19   5   5      800.71      852.81     58.12 o
 -17   5   5     1359.82     1429.16     41.35 o
 -15   5   5      807.15      835.31     30.51 o
 -13   5   5      155.29      101.12     18.73 o
 -11   5   5     5602.84     5402.39     78.50 o
  -9   5   5    11709.05    11704.46    108.43 o
  -7   5   5    10630.00    11535.18    101.46 o
  -5   5   5     2516.38     2869.95     55.40 o
  -3   5   5        7.65       23.10      4.84 o
  -1   5   5    14246.53    15698.98    179.49 o
   1   5   5    11800.20    12593.44    100.25 o
   3   5   5     2419.94     2360.38     41.18 o
   5   5   5     1699.20     1708.67     48.79 o
   7   5   5      222.20      269.27     27.58 o
   9   5   5     1797.76     1882.38     59.41 o
  11   5   5      528.21      529.44     65.94 o
 -20   6   5      144.54      141.36     46.10 o
 -18   6   5     1801.67     1722.92    104.82 o
 -16   6   5     4665.06     4709.00    112.46 o
 -14   6   5       95.41      102.39     15.81 o
 -12   6   5     1797.99     1829.65     40.22 o
 -10   6   5     2401.23     2328.45     41.69 o
  -8   6   5     8857.47     9163.31     89.16 o
  -6   6   5     9583.77     9154.61     93.00 o
  -4   6   5    13932.42    13487.98    141.51 o
  -2   6   5       20.90       59.56      8.84 o
   0   6   5      101.69       58.07      9.25 o
   2   6   5     1101.96     1053.94     24.60 o
   4   6   5     3426.23     3439.01     67.18 o
   6   6   5      156.70      112.50     22.66 o
   8   6   5     7669.73     7599.12    145.81 o
  10   6   5      476.40      469.89     47.10 o
  12   6   5      180.90      230.49     67.68 o
 -19   7   5      752.63      585.90     70.68 o
 -17   7   5     3138.66     3327.07     74.22 o
 -15   7   5      187.79      204.76     21.72 o
 -13   7   5       30.61       18.17     12.47 o
 -11   7   5     8303.20     8555.44    141.39 o
  -9   7   5     7561.19     8012.98    104.86 o
  -7   7   5    14688.39    14935.14    157.95 o
  -5   7   5     7202.19     6948.60    141.73 o
  -3   7   5     3358.13     3420.95     42.61 o
  -1   7   5      592.83      594.52     19.57 o
   1   7   5     3393.07     3589.82     49.05 o
   3   7   5      679.03      690.45     22.55 o
   5   7   5    11469.14    11639.04    146.06 o
   7   7   5     3035.96     3098.68     71.15 o
   9   7   5      976.08     1036.73    139.43 o
  11   7   5       38.35       65.15     31.41 o
 -18   8   5     1623.98     1581.11     66.58 o
 -16   8   5     2088.54     2074.76     57.96 o
 -14   8   5       93.84       78.78     16.60 o
 -12   8   5      571.03      581.06     30.46 o
 -10   8   5     7428.89     7313.63    103.55 o
  -8   8   5    10684.33    10958.19    130.93 o
  -6   8   5     7928.43     7943.09    102.58 o
  -4   8   5     4294.80     4508.48     72.79 o
  -2   8   5        9.24        4.55     11.06 o
   0   8   5     4274.01     4627.34     59.28 o
   2   8   5      158.67      193.01     14.59 o
   4   8   5     1518.13     1485.06     47.02 o
   6   8   5     8827.19     9210.44    130.49 o
   8   8   5        6.14       -8.22     21.34 o
  10   8   5       16.50       43.83     46.10 o
 -17   9   5     1499.35     1400.39     62.44 o
 -15   9   5     1372.98     1250.00     62.65 o
 -13   9   5      335.08      301.63     27.20 o
 -11   9   5      360.08      303.89     24.51 o
  -9   9   5     7745.88     8001.36    110.90 o
  -7   9   5    19740.83    19750.20    203.92 o
  -5   9   5     6200.29     5729.28    104.48 o
  -3   9   5      644.19      514.20     34.98 o
  -1   9   5      946.76      892.44     49.17 o
   1   9   5      271.19      209.05     28.37 o
   3   9   5     7954.45     8004.81     94.05 o
   5   9   5     4802.43     5114.87     90.80 o
   7   9   5     1285.32     1190.47     48.00 o
   9   9   5      165.81      194.32     35.33 o
  11   9   5      619.17      611.29     77.76 o
 -18  10   5     1482.50     1626.27    123.86 o
 -16  10   5       57.33       93.80     19.30 o
 -14  10   5      317.72      293.27     26.89 o
 -12  10   5      757.55      795.78     43.25 o
 -10  10   5     2955.58     2874.20     63.92 o
  -8  10   5     1191.09     1149.33     39.71 o
  -6  10   5    13473.44    13850.10    159.08 o
  -4  10   5     3005.29     3302.45     79.06 o
  -2  10   5       64.45       57.79     22.60 o
   0  10   5      905.89      865.75     35.58 o
   2  10   5     5531.38     5632.37     77.70 o
   4  10   5     5728.21     5948.81    126.44 o
   6  10   5     1531.86     1596.18     67.92 o
   8  10   5       83.59       43.69     37.55 o
  10  10   5       14.14       40.22     41.82 o
 -17  11   5      492.47      531.69     54.49 o
 -15  11   5      315.11      350.53     47.25 o
 -13  11   5       77.44       64.59     21.27 o
 -11  11   5     1714.16     1671.27     51.44 o
  -9  11   5     7053.69     7196.62    109.80 o
  -7  11   5      490.55      477.34     45.15 o
  -5  11   5     7045.10     7250.29    130.35 o
  -3  11   5      222.30      195.70     26.02 o
  -1  11   5      676.53      563.21     37.64 o
   1  11   5     1111.12     1141.14     35.88 o
   3  11   5     6663.82     6754.40     90.30 o
   5  11   5     1181.94     1343.33     63.56 o
   7  11   5      100.76      100.39     39.55 o
   9  11   5       79.97       75.49     47.57 o
 -16  12   5      519.69      506.43     36.36 o
 -14  12   5      851.65      841.61     64.79 o
 -12  12   5     2407.35     2422.55     64.83 o
 -10  12   5      420.67      395.35     42.92 o
  -8  12   5     4210.13     4107.28     80.04 o
  -6  12   5     1503.68     1422.78     56.92 o
  -4  12   5      661.54      559.74     38.56 o
  -2  12   5      125.68       63.82     20.98 o
   0  12   5     1093.03      874.97     43.81 o
   2  12   5     3062.22     3104.15     70.95 o
   4  12   5     1968.76     2060.46     76.00 o
   6  12   5       79.90       61.03     28.31 o
   8  12   5      584.41      633.34     71.75 o
 -15  13   5      467.08      574.26     51.81 o
 -13  13   5      238.64      218.05     29.54 o
 -11  13   5      306.77      335.52     29.61 o
  -9  13   5      819.38      827.36     38.27 o
  -7  13   5     1487.56     1497.67     49.30 o
  -5  13   5        5.50       -6.09     16.18 o
  -3  13   5      183.81      143.72     45.03 o
  -1  13   5       53.65        8.76     17.48 o
   1  13   5     1219.76     1293.37     73.20 o
   3  13   5     2208.69     2154.26     61.89 o
   5  13   5      200.09      223.92     36.09 o
   7  13   5      177.83      116.91     45.43 o
 -14  14   5      188.87      274.89     37.20 o
 -12  14   5      106.56       88.16     20.56 o
 -10  14   5     1034.51     1050.25     44.90 o
  -8  14   5      870.05      909.44     40.89 o
  -6  14   5      309.08      314.99     35.11 o
  -4  14   5       89.51       83.04     24.12 o
  -2  14   5      197.86      182.77     29.33 o
   0  14   5      272.55      255.14     35.67 o
   2  14   5      209.28      228.26     25.51 o
   4  14   5      176.53      240.64     50.51 o
   6  14   5     1418.96     1567.57    103.02 o
 -13  15   5      131.77      164.00     31.95 o
 -11  15   5       83.90      110.47     22.04 o
  -9  15   5      154.44      179.52     24.85 o
  -7  15   5       35.26       51.22     20.74 o
  -5  15   5      468.84      367.22     62.13 o
  -3  15   5        2.04      -17.44     17.44 o
  -1  15   5      519.94      554.25     43.65 o
   1  15   5      476.26      555.45     35.07 o
   3  15   5      100.86      104.97     29.08 o
   5  15   5      584.08      468.19     65.87 o
 -10  16   5       65.97      114.61     22.68 o
  -8  16   5       11.48        6.78     18.21 o
  -6  16   5      323.39      401.84     40.81 o
  -4  16   5       28.89       38.69     22.28 o
  -2  16   5      186.00      157.89     38.75 o
   0  16   5      196.48      175.42     25.35 o
   2  16   5       35.28       44.19     20.04 o
  -7  17   5       27.53       22.68     32.60 o
  -5  17   5       59.14       61.93     31.60 o
  -3  17   5       26.33       22.74     21.93 o
  -1  17   5       26.64       20.92     23.92 o
 -20   0   6     2442.94     2317.96    116.25 o
 -18   0   6     1391.92     1327.30     55.02 o
 -16   0   6     3802.40     3828.93     88.18 o
 -14   0   6      124.00      100.90     20.40 o
 -12   0   6    10875.48    10951.92    150.83 o
 -10   0   6    12684.87    12251.56    155.59 o
  -8   0   6     2053.85     1570.65     30.54 o
  -6   0   6      307.58      209.67     12.20 o
  -4   0   6     1336.19     1332.01     46.10 o
  -2   0   6     2163.88     1783.96     47.97 o
   0   0   6    48310.41    50166.56    497.26 o
   2   0   6    14703.95    14158.67    257.88 o
   4   0   6     9616.34    10266.05    219.80 o
   6   0   6      306.56      390.96     53.58 o
   8   0   6      129.07       87.38     45.03 o
  10   0   6     4507.88     4420.66    170.76 o
  12   0   6     4228.08     4764.85    191.07 o
 -21   1   6     2789.86     2783.79     95.87 o
 -19   1   6      711.59      743.77     31.74 o
 -17   1   6     1634.40     1526.90     40.79 o
 -15   1   6       91.65       67.77     14.05 o
 -13   1   6     4860.84     4613.54     63.04 o
 -11   1   6     3572.07     3232.19     47.35 o
  -9   1   6    23821.63    25045.92    156.31 o
  -7   1   6      841.37      881.50     16.10 o
  -5   1   6     7432.07     8104.63    309.25 o
  -3   1   6    10465.34    10832.19     91.96 o
  -1   1   6     9733.68    10231.37     85.98 o
   1   1   6    26045.58    27659.77    203.14 o
   3   1   6    19409.54    19607.91    240.87 o
   5   1   6      724.83      732.02     43.31 o
   7   1   6      231.10      202.29     33.18 o
   9   1   6      883.54     1084.18     86.45 o
  11   1   6     3429.34     3403.17    110.89 o
 -20   2   6     1727.37     1590.08     70.60 o
 -18   2   6       22.75       38.20     12.94 o
 -16   2   6     1628.35     1612.99     40.45 o
 -14   2   6     3783.36     3607.73     62.28 o
 -12   2   6     8537.63     8870.16     93.08 o
 -10   2   6     3531.75     3206.34     39.14 o
  -8   2   6    20296.19    21934.19    138.88 o
  -6   2   6     3539.93     3522.74     44.25 o
  -4   2   6    24190.56    24782.78    206.22 o
  -2   2   6    15743.21    15802.89    113.78 o
   0   2   6     6786.09     7133.54     61.10 o
   2   2   6    22612.16    23774.20    228.63 o
   4   2   6     1565.63     1308.10     59.46 o
   6   2   6      480.86      428.20     29.71 o
   8   2   6     1637.83     1583.06    101.22 o
  10   2   6      296.30      297.54     31.58 o
  12   2   6     2539.02     2649.99    104.63 o
 -21   3   6     1328.63     1387.35     86.05 o
 -19   3   6     1392.82     1457.74     56.12 o
 -17   3   6       30.82       56.88     13.69 o
 -15   3   6        5.27      -11.58     14.68 o
 -13   3   6    11849.20    11584.44    116.07 o
 -11   3   6    12846.99    12657.05    117.95 o
  -9   3   6     4965.85     4932.89     55.15 o
  -7   3   6     2423.06     2538.26     30.60 o
  -5   3   6     6980.91     8082.56     79.67 o
  -3   3   6      518.13      421.84     17.59 o
  -1   3   6    18268.16    19329.81    237.59 o
   1   3   6    18640.41    19813.57    141.29 o
   3   3   6     3860.88     3575.70     82.92 o
   5   3   6     1546.39     1438.01     90.37 o
   7   3   6     1694.83     1760.28     85.62 o
   9   3   6      440.28      383.35     33.04 o
  11   3   6     1543.35     1628.54     78.13 o
 -20   4   6     1823.82     1796.99    106.22 o
 -18   4   6      736.00      691.12     30.91 o
 -16   4   6        8.05       18.89     11.08 o
 -14   4   6     1915.09     1840.89     48.66 o
 -12   4   6      563.84      477.14     21.29 o
 -10   4   6    14949.73    16379.06    141.21 o
  -8   4   6     3668.51     3462.24     39.12 o
  -6   4   6     1329.27     1244.28     27.54 o
  -4   4   6     1982.90     2182.73     41.23 o
  -2   4   6    18370.19    18178.95    223.33 o
   0   4   6     1460.45     1555.34     38.09 o
   2   4   6     4318.30     4500.61     72.70 o
   4   4   6      771.23      710.93     33.56 o
   6   4   6      377.97      262.73     35.66 o
   8   4   6      591.03      641.29     37.47 o
  10   4   6      637.32      629.47     60.46 o
 -21   5   6      135.92      200.82     51.98 o
 -19   5   6      461.75      446.72     33.25 o
 -17   5   6      170.77      180.61     27.54 o
 -15   5   6     1326.68     1317.42     37.35 o
 -13   5   6     2505.54     2319.76     45.51 o
 -11   5   6     7354.70     7633.57     84.37 o
  -9   5   6       35.77       27.62     15.20 o
  -7   5   6      864.26      874.03     24.87 o
  -5   5   6      383.76      388.34     24.01 o
  -3   5   6    10988.68    11963.01    144.00 o
  -1   5   6     4840.79     4358.56     52.38 o
   1   5   6      657.57      538.14     18.08 o
   3   5   6     1515.88     1533.23     62.99 o
   5   5   6      468.66      426.06     30.39 o
   7   5   6      422.85      431.86     35.46 o
   9   5   6       35.13       36.41     21.41 o
  11   5   6       81.50       93.20     36.08 o
 -20   6   6       32.37       53.71     35.68 o
 -18   6   6      323.72      335.84     42.59 o
 -16   6   6      936.88      891.56     37.27 o
 -14   6   6     1264.14     1273.00     57.21 o
 -12   6   6     1292.59     1130.40     49.98 o
 -10   6   6       32.74       14.07     10.85 o
  -8   6   6      355.59      315.86     20.48 o
  -6   6   6      415.36      437.21     19.35 o
  -4   6   6       60.56      110.10     16.44 o
  -2   6   6      867.29      982.13     24.05 o
   0   6   6     1485.37     1272.05     26.29 o
   2   6   6       23.57       20.94     23.42 o
   4   6   6     2976.75     2935.23     65.53 o
   6   6   6      104.25       47.92     20.14 o
   8   6   6       26.75       21.93     21.04 o
  10   6   6      606.80      599.37     58.46 o
 -19   7   6       19.59       22.20     14.88 o
 -17   7   6      149.39      149.77     21.85 o
 -15   7   6     1258.52     1245.20     43.52 o
 -13   7   6        9.56        2.07     11.43 o
 -11   7   6      142.64      153.14     18.56 o
  -9   7   6       14.38       11.11     10.41 o
  -7   7   6       89.11       88.11     13.88 o
  -5   7   6      143.06       69.95     16.14 o
  -3   7   6      963.45      887.52     31.64 o
  -1   7   6       23.15       18.05     11.64 o
   1   7   6        6.07       10.87      9.33 o
   3   7   6     2495.68     2456.76     59.93 o
   5   7   6     1383.62     1447.00     49.82 o
   7   7   6      571.33      555.27     36.72 o
   9   7   6      381.24      427.51     46.17 o
 -18   8   6      287.13      255.82     32.23 o
 -16   8   6      187.85      176.40     31.49 o
 -14   8   6        0.87       20.61     13.00 o
 -12   8   6       99.55      127.00     26.15 o
 -10   8   6        2.33        5.01     11.91 o
  -8   8   6      260.39      384.59     23.78 o
  -6   8   6     2477.43     2131.99     52.91 o
  -4   8   6     1524.83     1553.00     42.96 o
  -2   8   6      852.68      775.44     31.40 o
   0   8   6      454.92      539.62     23.81 o
   2   8   6      471.19      542.36     31.12 o
   4   8   6      316.25      323.00     35.69 o
   6   8   6      218.94      284.32     45.38 o
   8   8   6       12.10        7.35     23.24 o
  10   8   6      134.19      153.15     38.26 o
 -19   9   6      497.84      507.09     45.46 o
 -17   9   6      741.60      683.47     38.10 o
 -15   9   6       90.24      102.07     19.10 o
 -13   9   6      854.04      823.95     65.46 o
 -11   9   6      169.13      154.88     20.52 o
  -9   9   6      223.60      189.34     20.16 o
  -7   9   6      260.38      205.16     19.99 o
  -5   9   6        1.71       -1.74     13.06 o
  -3   9   6     2076.98     1916.80     61.77 o
  -1   9   6     1340.15     1300.54     40.57 o
   1   9   6      326.03      317.71     22.24 o
   3   9   6       39.72       60.87     23.91 o
   5   9   6       30.14       45.49     24.22 o
   7   9   6      508.94      403.54     43.91 o
   9   9   6       12.24        9.75     40.62 o
 -18  10   6      384.24      392.04     32.58 o
 -16  10   6      191.32      178.95     23.80 o
 -14  10   6      437.21      396.33     30.10 o
 -12  10   6      210.69      205.32     23.25 o
 -10  10   6      206.73      220.58     22.63 o
  -8  10   6     1407.46     1279.33     70.81 o
  -6  10   6      411.50      566.03     61.60 o
  -4  10   6     1431.23     1241.17     42.02 o
  -2  10   6     1175.82     1169.91     48.85 o
   0  10   6      826.16      845.84     30.60 o
   2  10   6     1334.24     1328.23     94.09 o
   4  10   6        0.41        9.17     21.77 o
   6  10   6      298.23      344.30     41.10 o
   8  10   6       12.03      -34.21     34.21 o
 -17  11   6      109.54      134.05     22.78 o
 -15  11   6      133.37      121.53     21.37 o
 -13  11   6      874.92      802.19     38.33 o
 -11  11   6      813.31      804.36     36.98 o
  -9  11   6      225.50      205.44     22.69 o
  -7  11   6      120.41      116.62     30.40 o
  -5  11   6      144.06      128.83     39.15 o
  -3  11   6     1001.79     1016.94     43.43 o
  -1  11   6       57.28       47.22     15.72 o
   1  11   6     1143.13     1021.65     34.41 o
   3  11   6       24.64       45.48     27.32 o
   5  11   6      480.97      440.26     96.67 o
   7  11   6      139.54      148.69     37.19 o
 -16  12   6        4.49       -1.25     14.22 o
 -14  12   6        4.99       33.72     15.77 o
 -12  12   6      374.00      353.68     29.39 o
 -10  12   6      627.10      538.21     33.05 o
  -8  12   6      661.87      686.18     37.12 o
  -6  12   6        6.33        5.31     15.07 o
  -4  12   6      737.35      676.10     40.79 o
  -2  12   6      847.00      890.34     58.06 o
   0  12   6     1655.74     1626.20     43.71 o
   2  12   6      223.93      247.49     27.13 o
   4  12   6      691.63      707.52     52.41 o
   6  12   6      198.22      215.98     39.21 o
 -15  13   6       43.26       61.41     18.79 o
 -13  13   6      228.70      219.98     50.56 o
 -11  13   6     2484.02     2548.31     67.28 o
  -9  13   6      226.35      266.64     25.78 o
  -7  13   6      159.19      158.93     27.38 o
  -5  13   6      121.37      100.02     23.89 o
  -3  13   6      238.86      231.99     29.66 o
  -1  13   6      982.52      984.51     48.46 o
   1  13   6     1414.41     1406.47     43.27 o
   3  13   6     1095.87     1064.79    114.51 o
   5  13   6       13.75      -25.48     25.48 o
 -14  14   6      115.77      147.30     23.75 o
 -12  14   6      569.20      598.84     37.95 o
 -10  14   6     1757.30     1772.49     57.54 o
  -8  14   6       29.82       10.57     18.20 o
  -6  14   6      233.62      239.22     32.32 o
  -4  14   6       95.45       92.68     24.56 o
  -2  14   6      359.70      292.94     39.75 o
   0  14   6     1157.96     1059.97     43.75 o
   2  14   6      897.37      895.25     52.10 o
   4  14   6      650.35      646.55     52.83 o
 -13  15   6      262.63      245.19     29.64 o
 -11  15   6     4457.20     4651.90     99.17 o
  -9  15   6      643.74      691.56     62.00 o
  -7  15   6       47.16      104.62     25.13 o
  -5  15   6      290.06      302.22     43.69 o
  -3  15   6       21.19       33.05     21.10 o
  -1  15   6     2871.36     2785.79     71.04 o
   1  15   6     2128.31     2251.05     72.80 o
   3  15   6      449.27      480.21     65.61 o
 -10  16   6     1746.16     1826.80    132.81 o
  -8  16   6      537.44      558.64    124.06 o
  -6  16   6        0.91        1.36     17.54 o
  -4  16   6      118.86      123.51     27.99 o
  -2  16   6     2159.93     2159.85     80.32 o
   0  16   6      560.45      579.29     55.73 o
  -7  17   6      439.08      461.62     45.52 o
  -5  17   6       46.35       88.68     26.14 o
  -3  17   6      569.90      565.02     48.17 o
 -21   1   7       60.29       78.64     27.70 o
 -19   1   7      141.36      200.95     20.38 o
 -17   1   7     1337.46     1229.54     56.35 o
 -15   1   7      685.66      616.28     25.98 o
 -13   1   7       69.89       65.04     11.85 o
 -11   1   7      296.66      334.59     14.03 o
  -9   1   7     3165.73     3016.54     32.70 o
  -7   1   7      719.77      510.26     15.31 o
  -5   1   7      454.53      296.62     15.62 o
  -3   1   7      673.46      756.10     16.82 o
  -1   1   7     1304.73     1261.86     22.57 o
   1   1   7     1474.11     1350.21     44.93 o
   3   1   7       80.89      160.79     26.17 o
   5   1   7      115.14      155.17     30.36 o
   7   1   7      186.82      133.02     32.26 o
   9   1   7     1033.15      825.56     44.11 o
  11   1   7       43.00        5.44     47.63 o
 -22   2   7       39.19       71.48     38.88 o
 -20   2   7       38.53       36.53     20.87 o
 -18   2   7     2541.07     2378.07     51.58 o
 -16   2   7       27.85        7.65     10.58 o
 -14   2   7     3298.14     3122.95     52.15 o
 -12   2   7     5133.11     5299.57     66.32 o
 -10   2   7       58.73       62.94      7.42 o
  -8   2   7      363.67      412.85     18.45 o
  -6   2   7      450.32      525.69     41.58 o
  -4   2   7     2250.13     2434.72     36.70 o
  -2   2   7      255.64      199.68     11.99 o
   0   2   7      431.85      350.75     15.67 o
   2   2   7      126.20      139.32     18.76 o
   4   2   7      591.13      552.22     33.98 o
   6   2   7     1561.39     1637.97     52.37 o
   8   2   7       77.81       97.21     21.63 o
  10   2   7      392.13      416.07     36.83 o
 -21   3   7       11.64      -10.15     29.93 o
 -19   3   7      508.44      484.22     36.15 o
 -17   3   7     3079.30     2954.58     56.27 o
 -15   3   7     3660.17     3617.21     74.64 o
 -13   3   7     4087.58     3997.83     58.20 o
 -11   3   7     2599.36     2603.40     41.91 o
  -9   3   7     1352.10     1332.11     23.67 o
  -7   3   7     1509.68     1488.64     30.46 o
  -5   3   7     9747.53    10221.23     91.57 o
  -3   3   7     4647.64     4572.96     51.61 o
  -1   3   7       70.48       74.38      8.27 o
   1   3   7      197.44      170.04     18.64 o
   3   3   7     1030.08      920.98     53.23 o
   5   3   7     1718.97     1714.40     52.66 o
   7   3   7      939.38      964.31     44.71 o
   9   3   7     1037.07      950.95     47.41 o
 -20   4   7        0.92        3.16     13.28 o
 -18   4   7     1589.29     1551.65     68.59 o
 -16   4   7     4631.21     4596.89     82.40 o
 -14   4   7     3275.30     3211.41     87.24 o
 -12   4   7     8987.35     8862.96    158.88 o
 -10   4   7      331.34      361.62     18.42 o
  -8   4   7      737.63      706.17     28.91 o
  -6   4   7    22212.76    23108.29    217.99 o
  -4   4   7     4412.81     4669.29     71.03 o
  -2   4   7    10764.98    10940.94    127.62 o
   0   4   7      104.24      114.58     10.40 o
   2   4   7      126.98      123.11     19.40 o
   4   4   7      199.84      210.37     26.44 o
   6   4   7     1976.95     1865.91     92.27 o
   8   4   7     2997.17     2921.18    117.36 o
  10   4   7      123.50      159.91     68.75 o
 -21   5   7        0.24        3.21     32.07 o
 -19   5   7       33.47       36.85     22.78 o
 -17   5   7     4486.46     4339.33     83.22 o
 -15   5   7     2708.70     2710.41     61.87 o
 -13   5   7     9904.02     9742.18    151.33 o
 -11   5   7    12346.48    12311.27    142.23 o
  -9   5   7        0.94       16.10      9.73 o
  -7   5   7     5156.88     5055.54     74.81 o
  -5   5   7      285.98      295.08     19.13 o
  -3   5   7    22219.35    23612.73    221.74 o
  -1   5   7    14901.68    14742.59    147.03 o
   1   5   7       24.86       17.65     15.11 o
   3   5   7     1172.71     1130.04     42.48 o
   5   5   7     2581.81     2437.45     96.57 o
   7   5   7     6512.80     6298.37    111.75 o
   9   5   7     1324.33     1399.54     76.26 o
 -20   6   7      278.48      297.44     31.87 o
 -18   6   7      693.53      779.49     38.13 o
 -16   6   7     4819.61     4649.71     86.72 o
 -14   6   7     2564.05     2700.27    146.71 o
 -12   6   7     7358.46     7494.33    129.67 o
 -10   6   7     3663.17     3634.19     73.72 o
  -8   6   7      582.98      676.09     33.58 o
  -6   6   7      770.63      621.08     26.79 o
  -4   6   7    13683.81    13873.62    148.91 o
  -2   6   7    11491.01    12149.80    133.39 o
   0   6   7      525.42      476.37     21.33 o
   2   6   7      105.87      126.00     22.61 o
   4   6   7     1207.35     1198.82     46.25 o
   6   6   7     5236.12     5469.78    110.17 o
   8   6   7     2081.94     2185.27     68.05 o
  10   6   7      865.12      888.27     91.66 o
 -19   7   7       19.08       47.51     16.13 o
 -17   7   7     3139.55     2987.04     71.34 o
 -15   7   7     4997.54     4732.15     86.91 o
 -13   7   7     5987.02     5990.99     95.86 o
 -11   7   7      316.73      291.44     30.02 o
  -9   7   7     1528.04     1548.74     42.02 o
  -7   7   7        7.26       17.88     12.93 o
  -5   7   7     8449.74     8380.51    107.93 o
  -3   7   7    10256.26    10695.26    125.97 o
  -1   7   7     3097.32     2948.91     49.09 o
   1   7   7       29.18       43.48     21.01 o
   3   7   7      161.71      176.94     30.47 o
   5   7   7     1454.25     1362.16     62.46 o
   7   7   7      817.99      816.91     55.03 o
   9   7   7     2769.18     3021.31    145.51 o
 -20   8   7        6.02       22.32     15.69 o
 -18   8   7     1733.15     1732.38     56.64 o
 -16   8   7     1573.33     1679.55     52.96 o
 -14   8   7     7075.01     6754.38    131.80 o
 -12   8   7     2506.12     2304.71     57.08 o
 -10   8   7      667.55      637.40     30.17 o
  -8   8   7      681.39      798.80     32.34 o
  -6   8   7     4057.29     3683.39     86.01 o
  -4   8   7    10888.26    11053.75    133.90 o
  -2   8   7     6727.59     6647.51     93.99 o
   0   8   7     1941.20     2107.77     43.41 o
   2   8   7        5.96       -1.32     18.59 o
   4   8   7     1111.30     1016.47    101.08 o
   6   8   7     1138.81     1198.45     87.12 o
   8   8   7     3611.21     3897.58    115.44 o
 -19   9   7      545.71      574.33     37.94 o
 -17   9   7     1103.87     1055.07     44.47 o
 -15   9   7     2567.24     2470.75     64.28 o
 -13   9   7     1547.82     1503.48     48.25 o
 -11   9   7       36.30       46.19     15.00 o
  -9   9   7       95.40      100.43     20.14 o
  -7   9   7     1272.72     1060.31     56.99 o
  -5   9   7     4105.55     4143.55     74.89 o
  -3   9   7     4969.76     4644.64    101.21 o
  -1   9   7      810.10      782.70     29.08 o
   1   9   7       16.97       19.18     20.84 o
   3   9   7       97.79       36.40     23.35 o
   5   9   7        5.46        4.34     24.53 o
   7   9   7     1449.32     1449.96     88.65 o
 -18  10   7      335.32      362.96     48.26 o
 -16  10   7     2812.13     2614.87     69.41 o
 -14  10   7     3187.10     3258.03     74.59 o
 -12  10   7     1867.25     1710.80     51.61 o
 -10  10   7      139.09       92.62     18.00 o
  -8  10   7     1474.77     1485.52     45.69 o
  -6  10   7     3671.76     3524.19     71.67 o
  -4  10   7      929.52      896.30     37.23 o
  -2  10   7     1402.11     1413.50     76.97 o
   0  10   7      648.76      734.55     49.27 o
   2  10   7     1487.18     1459.32     96.27 o
   4  10   7      145.31      112.41     32.11 o
   6  10   7      790.32      706.33     55.36 o
 -17  11   7      470.96      506.88     72.79 o
 -15  11   7     2769.03     2772.07     71.53 o
 -13  11   7      593.41      572.96     34.48 o
 -11  11   7      600.06      588.60     33.51 o
  -9  11   7      592.95      572.73     32.27 o
  -7  11   7     5207.84     4934.56    106.59 o
  -5  11   7      335.38      325.61     34.74 o
  -3  11   7      820.50      792.33     35.96 o
  -1  11   7     2001.60     2004.85     46.96 o
   1  11   7     2619.41     2506.49     84.18 o
   3  11   7        1.91      -34.41     34.41 o
   5  11   7      577.35      547.93     50.07 o
   7  11   7      423.14      373.72     64.94 o
 -16  12   7      303.67      270.13     29.29 o
 -14  12   7      385.88      400.06     32.27 o
 -12  12   7     1041.88     1062.62     44.60 o
 -10  12   7      314.77      324.26     27.42 o
  -8  12   7      767.51      840.05     47.08 o
  -6  12   7      426.93      390.33     34.47 o
  -4  12   7     1494.87     1459.23     61.66 o
  -2  12   7       13.91        1.15     18.00 o
   0  12   7     5453.84     5188.04     96.96 o
   2  12   7      252.41      232.35     37.24 o
   4  12   7      127.72      104.54     31.65 o
   6  12   7      618.93      675.05     57.93 o
 -15  13   7      291.23      277.92     30.18 o
 -13  13   7     2527.00     2804.23    113.84 o
 -11  13   7      173.99      102.85     19.65 o
  -9  13   7        4.88       24.34     22.11 o
  -7  13   7      850.76      706.52     46.00 o
  -5  13   7     1862.05     1699.48     64.11 o
  -3  13   7      983.91     1104.35     51.77 o
  -1  13   7     1848.18     2042.51     51.76 o
   1  13   7     1057.75      881.20     57.44 o
   3  13   7       17.06       15.13     25.38 o
   5  13   7      251.35      321.16     45.81 o
 -14  14   7       45.01       11.12     21.58 o
 -12  14   7       17.96        8.41     21.89 o
 -10  14   7      343.70      369.63     30.76 o
  -8  14   7        9.11       14.35     16.68 o
  -6  14   7      299.79      349.69     53.25 o
  -4  14   7     1224.90     1387.56     66.67 o
  -2  14   7     1133.53     1069.42     53.11 o
   0  14   7     1001.15     1082.36     48.14 o
   2  14   7       39.94       20.14     27.04 o
 -13  15   7       77.03       99.81     25.78 o
 -11  15   7       26.56       28.30     17.57 o
  -9  15   7       64.07      103.20     24.58 o
  -7  15   7       29.77      -10.24     25.32 o
  -5  15   7     1376.25     1467.05     64.58 o
  -3  15   7     1086.74     1148.78     57.08 o
  -1  15   7      697.84      578.41     36.24 o
   1  15   7       15.74      -25.25     25.25 o
 -10  16   7       28.59       22.86     34.01 o
  -8  16   7       19.95       25.16     20.64 o
  -6  16   7       17.59       34.98     21.15 o
  -4  16   7     1269.32     1316.81     63.64 o
  -2  16   7      492.04      469.77     59.65 o
 -22   0   8      711.03      693.76     70.35 o
 -20   0   8     1682.66     1765.00     65.25 o
 -18   0   8     1087.84     1123.52     50.35 o
 -16   0   8    12103.35    12689.15    183.94 o
 -14   0   8     2993.51     2900.46     69.39 o
 -12   0   8     1759.56     1655.24     47.46 o
 -10   0   8    17428.37    17735.80    230.88 o
  -8   0   8    53542.10    56215.79    577.60 o
  -6   0   8     5267.57     5690.69     91.18 o
  -4   0   8     2209.18     1879.44     42.40 o
  -2   0   8     4456.09     4681.73    160.47 o
   0   0   8      488.80      426.77     40.89 o
   2   0   8    12117.23    12702.79    255.61 o
   4   0   8     3596.39     3288.40    122.53 o
   6   0   8      308.20      312.39     54.78 o
   8   0   8       22.21       34.74     39.28 o
 -21   1   8     1788.91     1824.78     48.86 o
 -19   1   8     4107.66     4145.12     70.26 o
 -17   1   8     5265.54     5203.51     75.27 o
 -15   1   8      532.47      528.91     24.03 o
 -13   1   8     1271.47     1299.27     47.13 o
 -11   1   8     6010.28     6049.86     69.23 o
  -9   1   8    26251.60    26001.96    164.95 o
  -7   1   8    22438.55    22112.76    207.10 o
  -5   1   8     4627.83     4092.77     49.42 o
  -3   1   8       24.82       17.45      6.38 o
  -1   1   8       29.41       17.34     13.09 o
   1   1   8     5374.23     5196.81    198.55 o
   3   1   8     4584.33     4650.55    121.66 o
   5   1   8      925.99      868.14     56.12 o
   7   1   8      416.80      401.05     32.96 o
   9   1   8       16.77       13.41     20.74 o
 -22   2   8      222.56      303.74     31.60 o
 -20   2   8     2126.49     2172.98     59.70 o
 -18   2   8     3943.37     3912.41     66.12 o
 -16   2   8     2127.87     2000.63     43.50 o
 -14   2   8       38.57       31.93     11.21 o
 -12   2   8       87.18      106.80     10.75 o
 -10   2   8    11711.27    11929.49     87.86 o
  -8   2   8    11466.00    11066.64    104.69 o
  -6   2   8    12278.30    12331.46    108.33 o
  -4   2   8     2592.40     2439.86     32.93 o
  -2   2   8     1872.99     1875.01     33.55 o
   0   2   8        4.38        9.49     12.62 o
   2   2   8     5210.61     5022.69     84.21 o
   4   2   8     3223.61     3286.73     71.58 o
   6   2   8     1297.91     1270.01     49.18 o
   8   2   8      409.78      368.33     38.31 o
 -21   3   8      393.57      337.27     28.95 o
 -19   3   8     2353.70     2335.49     61.61 o
 -17   3   8     1441.29     1493.72     46.33 o
 -15   3   8     1812.75     1806.09     48.83 o
 -13   3   8       31.24       56.52     15.65 o
 -11   3   8       59.12       43.47     11.11 o
  -9   3   8     2536.24     2474.25     41.98 o
  -7   3   8    15225.92    16455.05    161.85 o
  -5   3   8    20530.94    21884.85    173.41 o
  -3   3   8       30.05       11.44      6.93 o
  -1   3   8     1457.48     1380.12     38.90 o
   1   3   8     1703.86     1751.33     68.84 o
   3   3   8     1267.79     1170.42     44.27 o
   5   3   8     3155.43     3193.31     74.54 o
   7   3   8      780.70      828.48     57.84 o
   9   3   8      692.45      742.90     46.00 o
 -20   4   8     1350.72     1315.07     47.66 o
 -18   4   8      721.66      654.77     34.53 o
 -16   4   8     1232.16     1188.49     40.98 o
 -14   4   8      369.44      329.92     24.30 o
 -12   4   8     2022.11     1882.41     66.33 o
 -10   4   8       23.56       42.62     11.21 o
  -8   4   8     1829.27     1735.55     35.62 o
  -6   4   8     5422.97     5290.84    116.39 o
  -4   4   8    11650.35    12101.99    130.41 o
  -2   4   8      558.27      541.88     18.85 o
   0   4   8      246.77      276.10     23.19 o
   2   4   8        5.07       -0.73     26.59 o
   4   4   8     2775.11     2650.92     65.60 o
   6   4   8     1786.68     1853.45     59.98 o
   8   4   8     1226.21     1315.37     66.06 o
 -21   5   8      529.76      549.56     44.53 o
 -19   5   8      258.54      279.88     26.74 o
 -17   5   8     1095.27     1053.82     66.92 o
 -15   5   8      169.17      185.99     20.79 o
 -13   5   8      358.81      353.32     24.28 o
 -11   5   8       86.32       66.27     14.48 o
  -9   5   8      235.94      260.02     43.37 o
  -7   5   8     2264.45     2198.19     61.20 o
  -5   5   8     7840.92     7807.96     99.08 o
  -3   5   8     5106.11     5407.98     67.06 o
  -1   5   8       12.39       -1.35     16.18 o
   1   5   8        7.42       15.45     20.77 o
   3   5   8        4.78        9.49     17.63 o
   5   5   8     4873.52     4765.44     93.48 o
   7   5   8     2512.35     2712.59     74.94 o
   9   5   8      104.89       87.64     28.42 o
 -20   6   8       45.51       62.01     17.74 o
 -18   6   8      385.05      423.60     30.82 o
 -16   6   8      959.27      801.76     44.91 o
 -14   6   8     1602.57     1672.08    169.76 o
 -12   6   8       42.84       66.22     18.41 o
 -10   6   8      266.23      237.40     17.99 o
  -8   6   8     1418.01     1420.93     40.95 o
  -6   6   8     1906.15     1880.55     47.13 o
  -4   6   8     1025.21      998.88     33.66 o
  -2   6   8      439.38      453.27     20.80 o
   0   6   8      126.54      219.04     64.14 o
   2   6   8      839.23      858.67     50.44 o
   4   6   8       75.18       14.91     22.80 o
   6   6   8      804.24      765.59     53.42 o
   8   6   8      545.04      500.69     50.54 o
 -19   7   8      161.38      241.28     26.48 o
 -17   7   8       64.29       88.26     24.55 o
 -15   7   8      928.19      850.43     42.32 o
 -13   7   8       45.26      106.50     17.71 o
 -11   7   8      218.37      169.62     24.17 o
  -9   7   8       91.90      106.63     14.81 o
  -7   7   8       18.83       13.60     12.38 o
  -5   7   8       40.39       52.00     14.90 o
  -3   7   8     2014.72     1993.26     47.70 o
  -1   7   8      421.32      445.73     27.69 o
   1   7   8       47.12       29.85     21.23 o
   3   7   8     1171.52     1174.85     58.88 o
   5   7   8       13.13      -14.18     23.32 o
   7   7   8      987.21      984.86     62.15 o
 -20   8   8        6.80      -13.25     13.71 o
 -18   8   8      356.61      336.81     29.66 o
 -16   8   8      311.03      252.79     26.31 o
 -14   8   8     2757.99     2504.80     61.99 o
 -12   8   8      957.14      874.26     35.87 o
 -10   8   8     3693.68     3677.17     70.50 o
  -8   8   8     1907.40     1921.66    110.54 o
  -6   8   8        6.67       26.35     14.05 o
  -4   8   8       59.62       34.03     15.08 o
  -2   8   8     1653.86     1522.68     43.29 o
   0   8   8      326.83      296.55     34.03 o
   2   8   8       55.97       53.08     57.45 o
   4   8   8      237.67      178.36     33.19 o
   6   8   8      955.68      915.13     67.01 o
 -19   9   8        1.49       17.90     15.45 o
 -17   9   8        0.11       -6.85     14.50 o
 -15   9   8        6.42       22.53     14.90 o
 -13   9   8     1013.20      844.76     37.92 o
 -11   9   8      715.95      666.01     33.40 o
  -9   9   8     2153.34     2049.79     53.33 o
  -7   9   8     1525.05     1485.29     46.26 o
  -5   9   8      518.59      529.52     29.62 o
  -3   9   8      513.59      447.55     40.17 o
  -1   9   8      773.62      668.61     33.29 o
   1   9   8      190.33      235.23     34.51 o
   3   9   8      212.26      247.72     37.01 o
   5   9   8       42.64       77.74     31.94 o
   7   9   8      724.25      742.63     64.34 o
 -18  10   8        1.11       11.19     14.91 o
 -16  10   8      506.10      555.56     35.94 o
 -14  10   8       36.73       19.61     15.77 o
 -12  10   8       32.47       19.42     13.42 o
 -10  10   8     3938.17     4024.57    127.03 o
  -8  10   8       74.53       58.28     20.45 o
  -6  10   8      785.28      689.97     59.09 o
  -4  10   8      679.00      611.90     31.73 o
  -2  10   8       43.15       58.06     13.74 o
   0  10   8      294.01      255.61     35.74 o
   2  10   8        3.72        6.38     24.05 o
   4  10   8        8.24        5.64     26.57 o
   6  10   8      648.45      634.48     56.11 o
 -17  11   8      379.86      446.55     35.22 o
 -15  11   8      320.27      334.46     30.31 o
 -13  11   8      141.86      120.67     21.03 o
 -11  11   8      121.09      156.04     21.70 o
  -9  11   8     2758.32     2874.03    115.31 o
  -7  11   8      419.05      412.39     34.34 o
  -5  11   8     1270.19     1174.66     43.34 o
  -3  11   8      801.61      670.48     33.85 o
  -1  11   8      420.46      354.62     28.69 o
   1  11   8      107.94       93.68     48.10 o
   3  11   8       86.68       77.31     30.62 o
   5  11   8      225.22      285.82     45.24 o
 -16  12   8      782.31      923.83     44.68 o
 -14  12   8        4.97       10.63     14.43 o
 -12  12   8       67.92      119.94     24.11 o
 -10  12   8     1521.05     1498.95    157.47 o
  -8  12   8     2021.63     1779.34     66.41 o
  -6  12   8      279.55      258.13     30.48 o
  -4  12   8      327.11      392.59     29.74 o
  -2  12   8     1399.77     1323.22     46.68 o
   0  12   8       29.14       38.88     26.58 o
   2  12   8      468.15      439.56     47.08 o
   4  12   8     1254.87     1289.37     82.37 o
 -15  13   8      211.21      239.81     42.05 o
 -13  13   8      288.50      214.60     26.08 o
 -11  13   8      165.10      206.85     25.33 o
  -9  13   8     1688.48     1686.89     67.66 o
  -7  13   8     1395.23     1231.46     62.93 o
  -5  13   8     1940.33     1964.04     69.71 o
  -3  13   8      446.96      452.19     32.68 o
  -1  13   8      176.20      191.04     25.99 o
   1  13   8      164.02      172.39     48.64 o
   3  13   8      659.69      553.84     53.21 o
 -14  14   8     1618.00     1798.14     62.05 o
 -12  14   8       97.64      134.17     21.73 o
 -10  14   8      648.41      550.68     44.55 o
  -8  14   8     1631.84     1723.51     70.17 o
  -6  14   8     1944.03     1821.46     69.63 o
  -4  14   8      776.58      709.91     46.57 o
  -2  14   8      142.90      159.36     23.04 o
   0  14   8       23.29       28.28     25.77 o
   2  14   8      885.76      987.40     65.68 o
 -11  15   8        1.99       -4.24     18.36 o
  -9  15   8      433.48      414.94     41.55 o
  -7  15   8     2774.70     2826.98     91.84 o
  -5  15   8     1060.67     1092.73     57.14 o
  -3  15   8      338.64      364.64     38.01 o
  -1  15   8      159.99      123.59     40.22 o
  -8  16   8      643.92      579.49     61.20 o
  -6  16   8     1525.47     1670.67     71.87 o
  -4  16   8      739.32      944.53     80.57 o
 -21   1   9      293.65      342.88     28.77 o
 -19   1   9     1358.15     1339.59     46.38 o
 -17   1   9     2800.73     2753.87     52.42 o
 -15   1   9      595.20      636.52     31.18 o
 -13   1   9     1447.88     1483.08     32.97 o
 -11   1   9      604.78      577.41     16.70 o
  -9   1   9      908.31      723.17     23.04 o
  -7   1   9        0.36       12.63      8.95 o
  -5   1   9      422.62      413.23     14.96 o
  -3   1   9      461.12      432.89     15.64 o
  -1   1   9     1400.53     1473.80     68.37 o
   1   1   9     1117.92      970.25     46.67 o
   3   1   9      159.84       96.81     25.22 o
   5   1   9      335.52      344.67     30.97 o
   7   1   9       75.55       30.19     20.68 o
 -22   2   9      486.90      579.76     36.14 o
 -20   2   9       30.75       51.45     15.70 o
 -18   2   9      907.96      934.47     44.84 o
 -16   2   9        6.96       21.67     12.42 o
 -14   2   9       70.10       78.73     14.95 o
 -12   2   9     5835.35     5888.22     72.38 o
 -10   2   9       39.17       58.08      9.45 o
  -8   2   9      256.66      318.15     19.71 o
  -6   2   9     1443.81     1455.53     47.69 o
  -4   2   9     1423.02     1470.37     26.56 o
  -2   2   9      170.93      189.47     18.38 o
   0   2   9     6900.27     7328.88    117.48 o
   2   2   9      173.09      116.43     20.75 o
   4   2   9       25.93       28.01     17.59 o
   6   2   9       57.47       -0.39     18.87 o
   8   2   9       12.78       44.86     23.33 o
 -21   3   9      886.77      920.24     41.03 o
 -19   3   9      536.32      511.20     32.01 o
 -17   3   9      575.18      658.00     33.27 o
 -15   3   9        2.97      -11.90     14.05 o
 -13   3   9      806.06      733.77     30.85 o
 -11   3   9     1601.46     1559.94     35.64 o
  -9   3   9     1168.46     1127.18     35.70 o
  -7   3   9     1433.32     1490.24     39.32 o
  -5   3   9        6.01       70.29     44.38 o
  -3   3   9      835.42      769.20     30.95 o
  -1   3   9     2922.70     3017.61     71.54 o
   1   3   9     1353.12     1398.83     46.22 o
   3   3   9      155.29      138.47     23.27 o
   5   3   9        3.93        2.58     18.60 o
   7   3   9       37.97       29.19     27.63 o
 -22   4   9      837.49      875.29     42.68 o
 -20   4   9     1599.00     1646.76     70.93 o
 -18   4   9      114.25      114.02     19.85 o
 -16   4   9       58.87       89.37     16.77 o
 -14   4   9      132.28      128.24     17.94 o
 -12   4   9     3351.12     3260.06     54.12 o
 -10   4   9     1547.54     1411.67     34.72 o
  -8   4   9       80.86       54.31     14.49 o
  -6   4   9     3994.19     4137.60     84.77 o
  -4   4   9     5199.38     5113.20     79.13 o
  -2   4   9     6964.78     6749.36    123.04 o
   0   4   9      140.95      183.95     27.30 o
   2   4   9     5386.52     5494.00    118.83 o
   4   4   9        2.60        9.99     18.98 o
   6   4   9       62.69       64.50     24.68 o
   8   4   9      214.85      232.65     35.22 o
 -21   5   9     1522.66     1506.13     58.73 o
 -19   5   9      707.08      739.77     38.18 o
 -17   5   9     1524.11     1596.45     60.61 o
 -15   5   9      392.92      314.83     24.69 o
 -13   5   9     2737.28     2745.19    135.97 o
 -11   5   9     1790.54     1752.24     43.35 o
  -9   5   9      851.99      912.70     34.72 o
  -7   5   9      431.49      477.82     25.49 o
  -5   5   9     2131.25     2083.04     46.79 o
  -3   5   9     2601.16     2604.08     65.88 o
  -1   5   9      555.79      536.26     58.59 o
   1   5   9      181.93      167.92     37.35 o
   3   5   9     5221.35     5234.66    120.88 o
   5   5   9     1020.31      985.41     61.66 o
   7   5   9       97.31      128.01     34.51 o
 -20   6   9     1902.27     2025.98     75.20 o
 -18   6   9      355.54      299.06     33.78 o
 -16   6   9      957.57      915.11     46.93 o
 -14   6   9     2760.84     2566.57     74.51 o
 -12   6   9     1460.72     1316.05     79.37 o
 -10   6   9     3736.36     3806.44     61.06 o
  -8   6   9      161.52      155.00     18.43 o
  -6   6   9        1.33       18.20     12.89 o
  -4   6   9      969.54      982.92     35.96 o
  -2   6   9     6347.33     6228.12    123.74 o
   0   6   9      620.58      623.66     43.01 o
   2   6   9      465.93      538.54     42.76 o
   4   6   9     2624.39     2915.51     93.00 o
   6   6   9      481.49      387.44     45.94 o
 -21   7   9     1538.10     1748.21     74.58 o
 -19   7   9      659.57      694.67     51.52 o
 -17   7   9      377.16      373.30     34.07 o
 -15   7   9      428.63      372.88     27.59 o
 -13   7   9     2623.37     2502.92     89.84 o
 -11   7   9     3612.73     3627.67     61.68 o
  -9   7   9     5141.00     5242.00     87.06 o
  -7   7   9      943.75      890.91     35.75 o
  -5   7   9      335.68      362.45     31.61 o
  -3   7   9      750.76      716.54     27.34 o
  -1   7   9     3600.77     3581.11     94.50 o
   1   7   9     3508.11     3392.92     95.25 o
   3   7   9     3224.54     3443.23    170.36 o
   5   7   9     1156.97     1154.15    100.14 o
 -20   8   9      781.51      788.45     42.62 o
 -18   8   9     1755.95     1945.09     60.99 o
 -16   8   9      108.61      117.25     20.11 o
 -14   8   9     2129.45     2213.94     64.55 o
 -12   8   9     6636.81     6496.64    125.97 o
 -10   8   9      729.03      662.26     28.42 o
  -8   8   9     2232.28     2099.14     54.29 o
  -6   8   9      481.67      440.31     40.46 o
  -4   8   9        0.96       11.08     27.62 o
  -2   8   9     1538.86     1423.11     60.84 o
   0   8   9     3589.72     3649.74    172.16 o
   2   8   9     4823.10     4873.69    208.84 o
   4   8   9      466.81      367.46     43.85 o
   6   8   9      325.62      349.06     46.82 o
 -19   9   9     1846.11     1878.99     62.01 o
 -17   9   9     1073.71     1017.80     44.01 o
 -15   9   9      284.75      250.37     26.04 o
 -13   9   9     4510.70     4355.77     84.97 o
 -11   9   9     5903.55     6111.96    115.93 o
  -9   9   9     4593.17     4570.22     84.76 o
  -7   9   9     1483.66     1511.50     47.82 o
  -5   9   9      541.72      583.36     39.24 o
  -3   9   9     2235.60     2222.90     47.99 o
  -1   9   9     3691.56     3600.82    100.61 o
   1   9   9     8889.78     9284.59    259.81 o
   3   9   9     1236.85     1369.18     69.58 o
   5   9   9      423.25      447.27     50.24 o
 -18  10   9      668.39      719.11     57.29 o
 -16  10   9      347.77      416.37     32.83 o
 -14  10   9      303.29      368.48     44.74 o
 -12  10   9     2415.83     2354.67     61.81 o
 -10  10   9     3910.75     3849.02    122.12 o
  -8  10   9     4630.17     4490.52     85.60 o
  -6  10   9     1603.96     1643.77     54.65 o
  -4  10   9       98.11       87.53     17.58 o
  -2  10   9     2109.70     1958.45    109.16 o
   0  10   9     7960.75     8370.86    172.36 o
   2  10   9     2588.28     2488.36    232.69 o
   4  10   9      610.83      626.51    110.63 o
 -17  11   9      207.73      219.10     27.30 o
 -15  11   9      181.83      196.50     25.05 o
 -13  11   9      180.25      138.98     26.83 o
 -11  11   9     3267.41     3415.40    106.09 o
  -9  11   9     5787.98     5879.87    123.93 o
  -7  11   9     1475.54     1451.00     58.75 o
  -5  11   9       27.93       19.09     13.84 o
  -3  11   9      541.48      539.14     28.11 o
  -1  11   9     1577.13     1628.63    130.61 o
   1  11   9     3238.69     3375.29    215.52 o
   3  11   9     1216.63     1347.69     75.73 o
 -16  12   9      132.57      120.84     31.82 o
 -14  12   9      541.14      541.73     36.68 o
 -12  12   9      411.87      445.30     33.48 o
 -10  12   9     4192.02     4164.34    106.89 o
  -8  12   9     2853.53     2846.91     98.61 o
  -6  12   9      210.40      232.40     26.11 o
  -4  12   9      387.36      362.23     29.75 o
  -2  12   9      522.14      493.30     46.71 o
   0  12   9     2289.86     2157.92     86.95 o
   2  12   9      440.60      506.65     87.52 o
 -15  13   9      278.93      368.79     34.71 o
 -13  13   9      111.38      148.40     35.48 o
 -11  13   9     1766.42     1719.43     69.40 o
  -9  13   9      997.38      955.47     86.38 o
  -7  13   9     1333.30     1180.97     56.14 o
  -5  13   9      108.80      130.54     23.10 o
  -3  13   9        1.61       -9.00     16.00 o
  -1  13   9      173.43      191.51     36.43 o
   1  13   9      461.94      384.18     75.23 o
 -14  14   9     1014.31     1153.38     50.98 o
 -12  14   9      198.14      274.45     58.86 o
 -10  14   9      897.96      901.99     93.73 o
  -8  14   9      612.12      553.57     44.23 o
  -6  14   9        1.13       23.08     19.22 o
  -4  14   9       29.27       24.23     18.60 o
  -2  14   9       51.10       44.64     26.71 o
 -11  15   9      160.82      129.10     28.22 o
  -9  15   9      111.51      158.93     30.09 o
  -7  15   9        2.24        4.68     17.45 o
  -5  15   9        0.67       -6.50     18.91 o
  -3  15   9       32.08       43.92     26.52 o
 -22   0  10       47.84       49.97     27.39 o
 -20   0  10     1055.01     1150.29     76.83 o
 -18   0  10     4738.10     4204.87    142.97 o
 -16   0  10      729.87      673.58     36.52 o
 -14   0  10      494.83      359.57     49.50 o
 -12   0  10     1408.47     1364.08     43.56 o
 -10   0  10     4763.95     4924.53     91.16 o
  -8   0  10      630.99      682.16     33.59 o
  -6   0  10     1531.78     1320.63     45.94 o
  -4   0  10     2072.66     2119.54     74.02 o
  -2   0  10     1084.65      865.69     55.72 o
   0   0  10     4261.20     3963.69    126.00 o
   2   0  10      284.08      290.08     46.77 o
   4   0  10        8.47      108.50     42.22 o
   6   0  10     2827.07     2751.80    135.75 o
 -21   1  10        0.60       37.71     17.86 o
 -19   1  10      406.25      430.18     39.48 o
 -17   1  10     2855.32     2742.80     61.90 o
 -15   1  10     3221.96     3282.89     64.24 o
 -13   1  10     1134.64     1114.85     35.15 o
 -11   1  10    11268.09    11168.02     97.97 o
  -9   1  10      818.34      727.73     30.22 o
  -7   1  10      363.10      352.24     15.30 o
  -5   1  10     1219.56     1207.01     36.28 o
  -3   1  10     3025.64     3107.58     58.57 o
  -1   1  10     4637.76     4604.03     78.99 o
   1   1  10     1083.77     1003.39     51.44 o
   3   1  10      131.13      194.11     25.87 o
   5   1  10      867.91      803.31     43.48 o
   7   1  10      515.78      571.94     42.95 o
 -22   2  10      138.92      208.53     25.37 o
 -20   2  10       32.13       34.80     15.29 o
 -18   2  10     2047.94     1983.86     54.46 o
 -16   2  10     5686.49     5706.72     92.02 o
 -14   2  10     2051.84     1935.36     48.83 o
 -12   2  10     6028.19     6062.87     75.35 o
 -10   2  10      828.87      776.82     25.49 o
  -8   2  10       18.05       57.29     12.96 o
  -6   2  10     5474.36     5529.03     67.73 o
  -4   2  10     1116.40     1010.10     70.28 o
  -2   2  10     4896.18     5261.42     83.15 o
   0   2  10     1021.63      907.90     37.60 o
   2   2  10        2.62      -15.05     15.05 o
   4   2  10       50.33       41.64     20.75 o
   6   2  10      214.79      242.51     32.28 o
 -21   3  10       33.93       43.03     22.17 o
 -19   3  10      169.46      185.75     22.59 o
 -17   3  10     1884.22     1757.98     50.95 o
 -15   3  10     4578.46     4459.79     79.32 o
 -13   3  10     5574.67     5324.24    100.01 o
 -11   3  10      610.26      599.02     24.19 o
  -9   3  10      207.54      120.01     17.31 o
  -7   3  10      493.96      431.58     23.97 o
  -5   3  10     1355.24     1403.18     32.78 o
  -3   3  10     1423.52     1323.80     51.94 o
  -1   3  10     1932.15     1899.56     64.98 o
   1   3  10     1672.36     1569.97     62.50 o
   3   3  10      408.33      397.35     39.81 o
   5   3  10      135.24      198.55     35.83 o
 -22   4  10      520.18      652.40     59.85 o
 -20   4  10        3.49        1.07     13.14 o
 -18   4  10       35.09       28.11     17.31 o
 -16   4  10     8653.73     8802.83    124.37 o
 -14   4  10     9138.80     9434.25    125.56 o
 -12   4  10     1550.31     1432.55     36.99 o
 -10   4  10      241.96      192.31     20.33 o
  -8   4  10        0.53       -3.10     11.11 o
  -6   4  10     2945.74     2840.00    141.30 o
  -4   4  10     4441.20     4289.38     72.74 o
  -2   4  10     3628.43     3837.64    167.62 o
   0   4  10      465.13      435.17     37.38 o
   2   4  10        0.85       -2.50     20.09 o
   4   4  10      120.55      120.92     29.77 o
   6   4  10      363.10      279.45     48.37 o
 -21   5  10      105.22       99.88     19.86 o
 -19   5  10        1.24       24.17     24.51 o
 -17   5  10      668.86      682.17     34.68 o
 -15   5  10     4814.11     4900.83     87.38 o
 -13   5  10     6050.21     5823.57     80.03 o
 -11   5  10      171.41      155.90     16.69 o
  -9   5  10       53.11      103.77     32.74 o
  -7   5  10     3491.34     3331.60     63.67 o
  -5   5  10     1003.14      923.75     28.98 o
  -3   5  10     3014.49     2966.49    199.22 o
  -1   5  10     2923.11     3189.14     88.18 o
   1   5  10      532.39      409.96     68.01 o
   3   5  10        1.70      -18.68     18.68 o
   5   5  10      246.68      271.29     46.23 o
 -20   6  10       10.81       -6.86     16.29 o
 -18   6  10      364.58      367.20     56.79 o
 -16   6  10        9.25       20.08     13.38 o
 -14   6  10     1525.38     1318.94     65.74 o
 -12   6  10     1605.20     1479.50     45.51 o
 -10   6  10      193.84      236.43     28.11 o
  -8   6  10      649.75      673.88     65.27 o
  -6   6  10     1271.99     1124.44     38.23 o
  -4   6  10     4732.20     4337.58     77.81 o
  -2   6  10     1954.83     1889.71     69.95 o
   0   6  10      239.25      364.96     71.95 o
   2   6  10      255.34      289.52     54.51 o
   4   6  10        3.21       -0.78     41.42 o
 -19   7  10      104.08      117.80     20.51 o
 -17   7  10      151.92      122.43     19.85 o
 -15   7  10       38.88       30.71     13.51 o
 -13   7  10     2737.53     2605.44     69.12 o
 -11   7  10      225.68      205.56     22.71 o
  -9   7  10      100.85      105.63     18.42 o
  -7   7  10      595.76      441.60     27.23 o
  -5   7  10     3897.36     3680.18     69.49 o
  -3   7  10     3318.69     3093.71     88.36 o
  -1   7  10        7.12       -8.44     18.91 o
   1   7  10      428.20      494.29     44.95 o
   3   7  10        7.55       12.39     24.52 o
   5   7  10      462.63      415.16     50.50 o
 -20   8  10        3.10       19.27     15.58 o
 -18   8  10        4.03       18.15     22.24 o
 -16   8  10      443.14      470.68     34.81 o
 -14   8  10      132.96      181.76     21.38 o
 -12   8  10        5.40       14.16     18.05 o
 -10   8  10      421.68      457.65     30.02 o
  -8   8  10      138.09      112.15     18.03 o
  -6   8  10     1171.86     1161.77     40.80 o
  -4   8  10      340.97      403.00     28.18 o
  -2   8  10        0.38       17.77     22.85 o
   0   8  10      117.82      154.50     31.31 o
   2   8  10      693.25      680.43     52.89 o
   4   8  10      394.84      386.41     47.17 o
 -19   9  10      138.77      176.01     28.82 o
 -17   9  10      206.47      188.94     24.28 o
 -15   9  10      218.67      220.77     23.86 o
 -13   9  10      204.19      207.29     23.52 o
 -11   9  10      362.14      302.17     31.81 o
  -9   9  10     1552.41     1501.17     48.66 o
  -7   9  10      240.11      202.89     27.98 o
  -5   9  10       29.17       35.58     21.82 o
  -3   9  10       18.84       12.26     20.33 o
  -1   9  10       12.55       -4.80     20.82 o
   1   9  10      402.12      379.11     44.17 o
   3   9  10        0.44       10.96     25.96 o
 -18  10  10       39.46       52.25     17.98 o
 -16  10  10       82.39      115.36     21.07 o
 -14  10  10      198.36      230.71     25.21 o
 -12  10  10      151.60      160.53     22.27 o
 -10  10  10       69.26       74.13     22.18 o
  -8  10  10      161.33      123.99     21.28 o
  -6  10  10        2.79       -2.55     14.16 o
  -4  10  10       28.83       27.30     16.41 o
  -2  10  10      313.85      290.89     37.67 o
   0  10  10        0.26       14.49     22.33 o
   2  10  10        1.80        0.57     25.03 o
 -17  11  10      148.72      135.34     23.57 o
 -15  11  10      737.82      753.54     40.96 o
 -13  11  10      888.85      918.81     42.03 o
 -11  11  10      279.68      339.24    101.35 o
  -9  11  10        0.01       -0.08     16.41 o
  -7  11  10       44.45       27.05     15.20 o
  -5  11  10      522.44      543.14     33.27 o
  -3  11  10      332.95      390.36     51.11 o
  -1  11  10      538.51      496.36     48.29 o
   1  11  10       32.27       79.73     30.59 o
 -16  12  10       71.23       48.32     18.30 o
 -14  12  10     1191.56     1285.91     50.49 o
 -12  12  10     1019.04     1115.01     66.61 o
 -10  12  10      349.65      369.50     37.33 o
  -8  12  10      318.90      244.14     32.40 o
  -6  12  10      869.38      882.86     41.28 o
  -4  12  10      849.72      804.22     42.33 o
  -2  12  10      606.99      718.21     78.90 o
   0  12  10       99.02      131.39     34.10 o
 -15  13  10      737.05      706.67     42.77 o
 -13  13  10      839.42      958.29     56.36 o
 -11  13  10      827.92      985.40     55.08 o
  -9  13  10      394.91      343.82     37.58 o
  -7  13  10     1004.71     1040.60     53.13 o
  -5  13  10      548.66      620.07     48.95 o
  -3  13  10      848.09      762.59     56.89 o
  -1  13  10      509.93      561.10     75.76 o
 -12  14  10     1024.56     1097.24     59.08 o
 -10  14  10      508.74      533.82    107.23 o
  -8  14  10        6.11       -8.27     16.01 o
  -6  14  10      909.46      826.87     50.28 o
  -4  14  10     1945.16     2123.75     88.24 o
 -21   1  11       24.41       30.80     21.38 o
 -19   1  11      580.56      544.06     63.07 o
 -17   1  11      137.00      156.34     34.14 o
 -15   1  11       11.62      -13.10     13.10 o
 -13   1  11      895.49      848.98     31.58 o
 -11   1  11        1.26        4.10     10.04 o
  -9   1  11     1101.21     1084.79     30.78 o
  -7   1  11      172.66      223.10     18.35 o
  -5   1  11      125.00       92.52     20.31 o
  -3   1  11        0.34        6.70     16.07 o
  -1   1  11      739.09      824.16     36.28 o
   1   1  11      545.98      539.61     36.33 o
   3   1  11      100.92      156.96     26.10 o
   5   1  11      145.70      153.35     28.78 o
 -22   2  11      326.80      369.03     38.35 o
 -20   2  11      588.65      636.90     64.94 o
 -18   2  11      472.95      473.55     29.36 o
 -16   2  11     1472.19     1458.19     44.82 o
 -14   2  11      720.75      657.01     60.76 o
 -12   2  11      794.51      854.56     52.65 o
 -10   2  11      241.35      143.98     15.35 o
  -8   2  11     4177.36     4138.85     84.97 o
  -6   2  11        2.24       -8.66      8.66 o
  -4   2  11     1148.80     1210.73     76.49 o
  -2   2  11      478.27      515.50     57.92 o
   0   2  11     1907.05     1914.06     69.70 o
   2   2  11       16.09       31.13     23.38 o
   4   2  11      637.43      785.71     93.06 o
 -21   3  11      213.98      247.03     26.23 o
 -19   3  11      298.50      277.96     25.70 o
 -17   3  11       36.56       44.08     14.38 o
 -15   3  11      458.44      513.88     31.84 o
 -13   3  11      201.30      189.30     19.23 o
 -11   3  11       58.04       72.69     16.16 o
  -9   3  11     2581.40     2583.45     93.72 o
  -7   3  11      885.42      971.47     43.29 o
  -5   3  11     2025.86     2114.79     64.70 o
  -3   3  11      449.91      427.16     34.06 o
  -1   3  11     1008.96     1009.34     51.05 o
   1   3  11      503.52      506.67     42.52 o
   3   3  11     1378.19     1424.45     67.84 o
   5   3  11      452.53      452.43     48.28 o
 -22   4  11       34.02       55.79     17.45 o
 -20   4  11      667.42      721.09     38.73 o
 -18   4  11      632.87      633.76     47.17 o
 -16   4  11     1081.70     1043.73     58.00 o
 -14   4  11        1.28       -9.73      9.73 o
 -12   4  11       28.43       52.10     15.07 o
 -10   4  11      469.83      536.52     30.41 o
  -8   4  11     1134.16     1163.52     38.99 o
  -6   4  11     2171.79     2180.18     43.49 o
  -4   4  11     2077.73     2132.58     68.62 o
  -2   4  11      345.45      285.21     32.58 o
   0   4  11      343.32      286.42     46.63 o
   2   4  11        4.65       -3.74     22.57 o
   4   4  11      857.19      763.99     55.84 o
 -21   5  11       37.22       94.84     32.95 o
 -19   5  11      378.03      455.92     45.29 o
 -17   5  11     2273.33     2296.60     60.49 o
 -15   5  11     1662.65     1628.65     49.54 o
 -13   5  11      628.73      595.40     26.63 o
 -11   5  11      554.95      507.94     30.17 o
  -9   5  11       24.79       15.55     19.08 o
  -7   5  11     4839.08     4940.13     92.65 o
  -5   5  11     8533.36     8531.46    150.62 o
  -3   5  11     1004.34      961.01     50.68 o
  -1   5  11      560.41      551.02     42.76 o
   1   5  11     1947.64     2005.38     76.99 o
   3   5  11      665.07      617.03     52.18 o
 -20   6  11      582.03      599.90     45.66 o
 -18   6  11      875.61      923.46     40.95 o
 -16   6  11     6972.15     7050.94    113.97 o
 -14   6  11      497.29      515.50     30.62 o
 -12   6  11     3318.98     3399.81     89.23 o
 -10   6  11      546.06      488.44     37.30 o
  -8   6  11     5234.45     5234.21    150.59 o
  -6   6  11     7376.20     7489.99    106.08 o
  -4   6  11     9886.05     9770.89    170.54 o
  -2   6  11       22.57        5.21     20.23 o
   0   6  11       85.86      115.35     31.27 o
   2   6  11     1387.32     1245.31     64.60 o
   4   6  11      649.39      703.46     67.28 o
 -19   7  11     1684.26     1711.06     58.01 o
 -17   7  11     1809.04     1803.50     56.88 o
 -15   7  11     1923.12     2053.05     66.72 o
 -13   7  11       11.78       13.08     11.88 o
 -11   7  11     5359.80     5446.91     94.21 o
  -9   7  11      538.22      517.52     30.27 o
  -7   7  11     1965.87     2035.98     52.80 o
  -5   7  11     8985.83     9058.08    217.93 o
  -3   7  11      960.47      963.67     54.41 o
  -1   7  11      151.61      102.75     30.05 o
   1   7  11      579.46      615.74     50.37 o
   3   7  11      216.81      242.47     42.02 o
 -20   8  11      909.48     1102.13     73.49 o
 -18   8  11     1363.34     1396.52     52.39 o
 -16   8  11      765.13      770.40     39.08 o
 -14   8  11      714.13      570.10     51.58 o
 -12   8  11      432.36      457.91     31.07 o
 -10   8  11     6483.30     6715.49    107.88 o
  -8   8  11     3735.98     3752.31     76.20 o
  -6   8  11     4442.10     4431.79     81.14 o
  -4   8  11     2580.72     2593.36     85.84 o
  -2   8  11        7.31        0.91     34.67 o
   0   8  11      123.61      160.54     33.28 o
   2   8  11      616.63      673.33     56.88 o
 -19   9  11     1271.20     1327.62     53.65 o
 -17   9  11     1344.39     1393.26     52.56 o
 -15   9  11      952.70      890.90     40.61 o
 -13   9  11       27.03       12.24     15.91 o
 -11   9  11        6.76        3.73     14.58 o
  -9   9  11     6908.54     6763.21    110.03 o
  -7   9  11     3550.73     3480.36     73.77 o
  -5   9  11      707.50      666.85    112.44 o
  -3   9  11      991.46      967.70     56.37 o
  -1   9  11       51.01       78.92     27.27 o
   1   9  11      207.44      204.17     41.49 o
 -18  10  11     1403.44     1567.09     58.19 o
 -16  10  11      450.98      506.09     35.30 o
 -14  10  11      134.64      149.33     22.06 o
 -12  10  11        2.01       20.53     33.34 o
 -10  10  11     3338.13     3342.31     76.55 o
  -8  10  11     4385.91     4433.85     88.26 o
  -6  10  11     1768.46     1710.53     52.92 o
  -4  10  11      322.37      264.87     36.67 o
  -2  10  11     1501.20     1427.30     89.19 o
   0  10  11       97.55       72.96     61.66 o
 -17  11  11      812.94      894.59     48.52 o
 -15  11  11      340.98      410.07     35.15 o
 -13  11  11       89.59       75.45     21.10 o
 -11  11  11      564.25      507.21     75.09 o
  -9  11  11     2309.85     2330.58     69.71 o
  -7  11  11     1635.64     1713.11     62.82 o
  -5  11  11      560.88      537.93     47.64 o
  -3  11  11      836.07      868.62     56.49 o
  -1  11  11       17.70       26.55     24.37 o
 -16  12  11      286.35      282.80     31.22 o
 -14  12  11      294.15      305.52     41.02 o
 -12  12  11       49.06       72.10     27.52 o
 -10  12  11      267.73      231.96     32.12 o
  -8  12  11     1694.12     1686.56     59.23 o
  -6  12  11      907.78      953.27     57.26 o
  -4  12  11     1011.90     1012.52     62.45 o
  -2  12  11        0.73       18.09     36.21 o
 -13  13  11        0.70       -2.13     15.29 o
 -11  13  11      115.78      152.96     50.04 o
  -9  13  11      317.63      311.49     36.69 o
  -7  13  11      934.62     1010.42     46.62 o
  -5  13  11      646.81      698.50     56.14 o
 -10  14  11      346.76      344.79     39.96 o
  -8  14  11        2.55       41.06     19.97 o
 -22   0  12     2306.64     2550.98    122.39 o
 -20   0  12     4154.77     4088.09    151.12 o
 -18   0  12     1688.87     1583.87     88.05 o
 -16   0  12       19.40       40.49     26.72 o
 -14   0  12      466.17      332.57     43.29 o
 -12   0  12    15361.41    15142.61    298.23 o
 -10   0  12     5467.08     5510.09    105.51 o
  -8   0  12     4371.95     4637.26     95.37 o
  -6   0  12     1772.14     1879.43     93.80 o
  -4   0  12        0.47      -17.90     17.90 o
  -2   0  12      153.74      163.41     37.55 o
   2   0  12     2684.08     2514.10    127.47 o
 -21   1  12     4387.05     4772.53    118.76 o
 -19   1  12     1717.90     1878.29     70.10 o
 -17   1  12     1120.30     1078.37     52.34 o
 -15   1  12      130.19      142.14     23.90 o
 -13   1  12     2535.79     2431.78     69.96 o
 -11   1  12     4465.90     4416.58     65.43 o
  -9   1  12     4366.69     4387.44     65.35 o
  -7   1  12     1717.01     1732.20     47.04 o
  -5   1  12       13.87       -1.46     14.61 o
  -3   1  12      298.69      312.93     31.61 o
  -1   1  12     2398.05     2654.48     83.04 o
   1   1  12     3524.74     3481.07    160.14 o
   3   1  12     1914.11     1830.98    209.24 o
 -22   2  12     1943.94     1911.91     74.64 o
 -20   2  12      854.50      875.30     49.03 o
 -18   2  12     1890.54     1858.43    130.88 o
 -16   2  12       96.76       97.54     22.06 o
 -14   2  12      470.66      368.51     32.03 o
 -12   2  12     1299.42     1306.01     42.59 o
 -10   2  12     6220.67     6208.90    107.27 o
  -8   2  12     1143.47     1064.37     30.58 o
  -6   2  12     2129.89     2156.01     65.43 o
  -4   2  12        0.75       -6.27     15.07 o
  -2   2  12     2329.97     2367.54     76.61 o
   0   2  12     1276.77     1236.19    119.25 o
   2   2  12     3357.91     3360.53    191.54 o
 -21   3  12      365.15      418.68     52.91 o
 -19   3  12     4837.22     5087.25    168.49 o
 -17   3  12      303.58      326.95     26.55 o
 -15   3  12        3.16        8.77     11.40 o
 -13   3  12      334.45      373.80     32.59 o
 -11   3  12     3531.99     3468.93     69.22 o
  -9   3  12     4589.92     4441.11     83.36 o
  -7   3  12      968.92      868.68     34.02 o
  -5   3  12      336.70      301.47     30.64 o
  -3   3  12      768.73      770.80     45.58 o
  -1   3  12     6044.06     5891.72    129.97 o
   1   3  12      112.92      144.07     32.28 o
   3   3  12     1163.85     1236.07     94.07 o
 -20   4  12     1173.37     1179.14     51.68 o
 -18   4  12      351.79      359.92     31.03 o
 -16   4  12       11.71        9.24     27.55 o
 -14   4  12      257.19      265.98     29.65 o
 -12   4  12      104.81      132.48     19.75 o
 -10   4  12     3036.86     3091.95     67.83 o
  -8   4  12      826.88      820.00     43.94 o
  -6   4  12     2352.79     2476.17     92.80 o
  -4   4  12       17.55        2.20     16.23 o
  -2   4  12     1954.05     1898.44     86.05 o
   0   4  12     1909.66     1916.21     75.30 o
   2   4  12      320.96      354.06     44.52 o
 -21   5  12      785.24      890.76     43.40 o
 -19   5  12       24.76       33.84     22.23 o
 -17   5  12       78.87       95.15     19.17 o
 -15   5  12       38.30       29.56     14.39 o
 -13   5  12     1287.58     1186.82     43.36 o
 -11   5  12       53.43       37.78     15.91 o
  -9   5  12      223.47      264.79     22.87 o
  -7   5  12     3759.98     3800.92     90.60 o
  -5   5  12       13.80       38.82     28.73 o
  -3   5  12      365.22      343.47     37.07 o
  -1   5  12       82.99       71.93     47.90 o
   1   5  12     1107.85     1121.72     64.35 o
 -20   6  12       76.11       80.29     24.62 o
 -18   6  12        0.92       15.01     16.43 o
 -16   6  12       24.46       27.92     15.80 o
 -14   6  12     1197.25     1159.46     88.72 o
 -12   6  12     3459.23     3549.60     93.49 o
 -10   6  12        6.40        1.54     20.27 o
  -8   6  12     1226.44     1239.92     42.11 o
  -6   6  12      258.04      228.31     35.41 o
  -4   6  12      456.28      462.79     40.94 o
  -2   6  12      127.94       84.90     28.16 o
   0   6  12       66.32       89.44     46.50 o
   2   6  12      365.63      447.53     48.38 o
 -19   7  12       27.76       37.00     20.12 o
 -17   7  12      237.87      275.21     27.11 o
 -15   7  12      905.89      840.00     38.84 o
 -13   7  12       81.15       67.40     17.89 o
 -11   7  12      518.69      470.24     31.16 o
  -9   7  12       75.23       58.85     15.93 o
  -7   7  12      294.24      287.12     32.77 o
  -5   7  12      107.53      125.36     32.20 o
  -3   7  12       64.95       95.07     27.73 o
  -1   7  12      255.27      290.00     40.22 o
   1   7  12      237.46      179.72     38.62 o
 -18   8  12      179.07      225.67     26.00 o
 -16   8  12       27.66       33.08     16.74 o
 -14   8  12      792.83      742.08     51.91 o
 -12   8  12      105.88      121.11     20.33 o
 -10   8  12       91.26       61.81     17.86 o
  -8   8  12        5.08      -11.75     11.75 o
  -6   8  12      613.73      598.80     49.37 o
  -4   8  12        9.20        8.12     19.93 o
  -2   8  12      344.62      278.12     38.94 o
   0   8  12        4.19      -20.97     23.70 o
 -17   9  12        0.86       -2.54     12.04 o
 -15   9  12      137.76      131.79     24.95 o
 -13   9  12      268.71      308.11     34.39 o
 -11   9  12        7.72        4.49     17.40 o
  -9   9  12       53.07       57.58     17.48 o
  -7   9  12      356.48      362.21     37.75 o
  -5   9  12       43.57       63.00     23.66 o
  -3   9  12        1.15      -19.32     19.32 o
  -1   9  12      386.77      363.31     70.62 o
 -16  10  12        5.31       24.98     14.65 o
 -14  10  12        3.68       20.03     15.97 o
 -12  10  12      268.19      241.08     28.13 o
 -10  10  12      190.97      194.22     24.62 o
  -8  10  12       36.63       30.63     16.15 o
  -6  10  12      275.05      268.34     51.38 o
  -4  10  12        1.55       34.08     23.45 o
  -2  10  12      378.77      435.43     49.34 o
 -15  11  12        0.44       21.47     15.34 o
 -13  11  12      379.81      354.73     47.17 o
 -11  11  12      138.99      129.83     23.07 o
  -9  11  12      274.61      292.29     29.51 o
  -7  11  12       21.64       14.98     22.98 o
  -5  11  12       17.55       34.64     20.83 o
  -3  11  12       62.46       81.67     31.32 o
 -14  12  12       67.93      112.32     25.01 o
 -12  12  12     1394.91     1467.92    107.23 o
 -10  12  12      343.83      447.45     35.46 o
  -8  12  12        2.17        9.59     15.53 o
  -6  12  12      125.88      129.83     29.49 o
  -4  12  12       44.19       -7.09     32.80 o
 -11  13  12      585.82      736.60     52.00 o
  -9  13  12      306.68      333.27     37.57 o
 -21   1  13      707.85      774.01     48.79 o
 -19   1  13       27.24        5.68     19.17 o
 -17   1  13      365.24      269.99     32.30 o
 -15   1  13      214.15      211.69     28.96 o
 -13   1  13        7.39       -3.11     13.20 o
 -11   1  13      492.26      416.20     22.89 o
  -9   1  13      801.56      762.50     28.64 o
  -7   1  13      186.18      180.39     28.60 o
  -5   1  13      533.59      473.65     49.37 o
  -3   1  13      198.47      165.28     42.36 o
  -1   1  13      293.75      303.04     55.18 o
   1   1  13      160.46      133.52     30.53 o
 -20   2  13      183.18      171.24     26.96 o
 -18   2  13     1508.23     1577.64     65.84 o
 -16   2  13     1355.64     1285.16     56.86 o
 -14   2  13     1421.26     1370.97     55.97 o
 -12   2  13      469.46      470.43     36.54 o
 -10   2  13     1302.76     1205.63     35.34 o
  -8   2  13      411.77      352.00     44.89 o
  -6   2  13     1750.71     1749.56     97.54 o
  -4   2  13     2137.89     2127.03     72.09 o
  -2   2  13        5.66       -4.84     20.75 o
   0   2  13     1094.42     1092.44    140.50 o
 -21   3  13      123.73      154.82     27.39 o
 -19   3  13        1.05        2.92     17.32 o
 -17   3  13      991.36      883.96     48.91 o
 -15   3  13     4252.57     4088.27    100.32 o
 -13   3  13       49.94       58.60     21.65 o
 -11   3  13     1857.33     1718.70     49.91 o
  -9   3  13      820.90      784.04     28.33 o
  -7   3  13      220.36      204.70     33.54 o
  -5   3  13     2301.40     2383.77    131.41 o
  -3   3  13      909.38      977.62     53.06 o
  -1   3  13       14.55       -3.73     22.55 o
   1   3  13      362.67      321.26     42.32 o
 -20   4  13      389.76      381.39     38.85 o
 -18   4  13       15.32        0.88     17.77 o
 -16   4  13     2733.74     2738.64     65.45 o
 -14   4  13     2348.37     2532.38     77.52 o
 -12   4  13     3066.65     3022.26     67.72 o
 -10   4  13     1319.32     1181.62     43.32 o
  -8   4  13       26.92       52.60     20.19 o
  -6   4  13     1366.48     1310.74     58.07 o
  -4   4  13      802.90      895.15     50.77 o
  -2   4  13     1909.62     1877.17     87.99 o
   0   4  13      430.65      473.64     67.07 o
 -21   5  13        0.52        6.40     19.98 o
 -19   5  13      359.01      314.85     29.93 o
 -17   5  13      407.67      390.15     30.13 o
 -15   5  13     3375.78     3383.70    139.49 o
 -13   5  13     3431.52     3469.22     75.42 o
 -11   5  13     2598.90     2640.15    109.83 o
  -9   5  13       21.30       39.31     12.84 o
  -7   5  13      619.67      569.06     42.04 o
  -5   5  13      547.58      592.66     50.57 o
  -3   5  13      644.59      666.00     63.33 o
  -1   5  13     1069.39     1193.18     71.35 o
 -20   6  13      295.06      335.03     30.99 o
 -18   6  13        2.09       18.12     15.79 o
 -16   6  13     1610.33     1613.31     53.15 o
 -14   6  13     4313.44     4188.03    150.58 o
 -12   6  13     2077.95     2142.36     60.00 o
 -10   6  13       16.38       18.62     12.84 o
  -8   6  13       92.69      100.51     24.06 o
  -6   6  13      138.96      110.08     27.59 o
  -4   6  13      832.24      872.09     53.42 o
  -2   6  13      512.31      661.91     52.24 o
   0   6  13     1754.48     1744.26     81.29 o
 -19   7  13      156.60      221.80     25.80 o
 -17   7  13      305.65      347.07     30.05 o
 -15   7  13     3292.50     3490.54    275.38 o
 -13   7  13     1998.47     2088.90     61.32 o
 -11   7  13     1916.12     1991.64     57.73 o
  -9   7  13      549.72      511.42     57.24 o
  -7   7  13      456.98      376.56     39.27 o
  -5   7  13     1047.00     1099.40     59.87 o
  -3   7  13      735.71      703.15     54.53 o
  -1   7  13     2170.77     2271.69     90.25 o
 -18   8  13      875.51      904.19     56.38 o
 -16   8  13     2360.00     2488.57    107.29 o
 -14   8  13     2109.35     2238.68     74.68 o
 -12   8  13      822.05      907.72     45.74 o
 -10   8  13      720.78      729.59     37.67 o
  -8   8  13      226.65      183.85     54.25 o
  -6   8  13      116.15      182.64     31.91 o
  -4   8  13      880.82      955.91     59.53 o
  -2   8  13     2152.16     2315.62    106.16 o
 -17   9  13     1713.56     1840.94     61.50 o
 -15   9  13      593.70      615.30     45.87 o
 -13   9  13     2120.80     2127.05     64.06 o
 -11   9  13     1019.27     1065.51     45.17 o
  -9   9  13        3.06       22.44     22.94 o
  -7   9  13       51.72       55.16     23.38 o
  -5   9  13     1154.36     1406.76     71.12 o
  -3   9  13     2114.51     2177.00    195.81 o
 -16  10  13      545.59      564.81     46.48 o
 -14  10  13     1519.60     1601.62    123.39 o
 -12  10  13     1471.08     1547.11     55.57 o
 -10  10  13      166.70      258.78     28.45 o
  -8  10  13       57.62        7.48     42.36 o
  -6  10  13      502.11      674.24    104.42 o
  -4  10  13     1884.84     1867.04    110.37 o
 -15  11  13      481.32      547.29     46.90 o
 -13  11  13     1043.85     1132.25     88.19 o
 -11  11  13      352.49      409.15     34.14 o
  -9  11  13      137.89      170.74     34.70 o
  -7  11  13      310.14      369.88     44.55 o
 -10  12  13       56.24       39.66     21.52 o
 -20   0  14     2378.22     2414.56    119.32 o
 -18   0  14     4576.80     4583.40    161.67 o
 -16   0  14       54.29       42.49     27.52 o
 -14   0  14      722.22      709.50     60.13 o
 -12   0  14      262.55      299.30     41.69 o
 -10   0  14      220.93      217.12     42.49 o
  -8   0  14     8105.72     8992.03    237.17 o
  -6   0  14     6125.58     6169.01    195.75 o
  -4   0  14     2280.72     2416.16    122.79 o
  -2   0  14      127.62      179.04     45.16 o
 -21   1  14      399.95      523.03     45.02 o
 -19   1  14     3224.13     3300.63     97.93 o
 -17   1  14     1377.48     1361.77     60.70 o
 -15   1  14      342.37      307.55     33.32 o
 -13   1  14      418.06      407.53     68.01 o
 -11   1  14       78.80       84.61     14.92 o
  -9   1  14     4198.55     4182.46    105.82 o
  -7   1  14     3152.02     3036.75     91.81 o
  -5   1  14     3415.10     3521.23    103.29 o
  -3   1  14      501.68      527.37     46.35 o
  -1   1  14       29.96       88.35     25.99 o
 -20   2  14     1993.34     2098.39     79.98 o
 -18   2  14     1995.61     2061.44     75.77 o
 -16   2  14     1785.09     1742.61     66.80 o
 -14   2  14      486.13      514.14     38.37 o
 -12   2  14      386.38      425.72     29.58 o
 -10   2  14     1354.59     1451.10     71.95 o
  -8   2  14     2967.71     3018.93    120.92 o
  -6   2  14     2820.61     2757.52     88.62 o
  -4   2  14     1403.45     1256.52     91.39 o
  -2   2  14       83.94      113.31     43.56 o
 -21   3  14     1185.56     1120.16    126.13 o
 -19   3  14      465.80      434.92     41.79 o
 -17   3  14     1443.31     1387.46     61.63 o
 -15   3  14     2558.90     2608.73     81.00 o
 -13   3  14        2.09       -9.83     36.14 o
 -11   3  14     1926.16     1882.38     54.86 o
  -9   3  14      747.28      811.17     55.92 o
  -7   3  14     1705.43     1811.15    105.96 o
  -5   3  14     1225.91     1241.95     93.26 o
  -3   3  14      833.04     1015.74     87.79 o
  -1   3  14      288.53      324.28     65.74 o
 -20   4  14      365.07      283.06     38.45 o
 -18   4  14      297.47      280.26     37.03 o
 -16   4  14     2679.77     2651.58     84.33 o
 -14   4  14      762.81      804.78     46.54 o
 -12   4  14     2205.41     2234.27     60.52 o
 -10   4  14      946.23      954.30     50.63 o
  -8   4  14       86.40       65.49     22.52 o
  -6   4  14      297.61      334.59     36.94 o
  -4   4  14     1557.12     1560.16     69.63 o
  -2   4  14        9.50      -21.50     21.50 o
 -19   5  14      523.39      560.11     47.40 o
 -17   5  14      860.66      800.93     51.48 o
 -15   5  14      930.19     1006.09     53.14 o
 -13   5  14      389.68      439.94     32.04 o
 -11   5  14     1763.52     1698.58     66.71 o
  -9   5  14      318.83      247.08     31.62 o
  -7   5  14      206.41      189.72     31.92 o
  -5   5  14      699.09      781.38     85.38 o
  -3   5  14      232.87      304.89     39.22 o
 -18   6  14      368.80      273.83     29.02 o
 -16   6  14      380.62      387.35     55.32 o
 -14   6  14       57.85       73.17     20.92 o
 -12   6  14     1059.84     1063.38     44.73 o
 -10   6  14       59.45       -3.21     39.68 o
  -8   6  14      416.63      373.77     62.80 o
  -6   6  14      161.35      200.67     34.25 o
  -4   6  14      286.46      257.80     39.01 o
 -19   7  14        1.89       22.23     17.46 o
 -17   7  14      134.28      176.49     40.95 o
 -15   7  14       78.49      100.15     40.95 o
 -13   7  14      232.51      234.69     26.53 o
 -11   7  14     2746.26     2690.43     98.12 o
  -9   7  14      244.48      186.23     31.05 o
  -7   7  14      314.52      241.28     35.56 o
  -5   7  14        1.35      -10.44     44.09 o
  -3   7  14      234.29      196.86     37.96 o
 -18   8  14       14.20       10.18     15.37 o
 -16   8  14       82.80       85.33     22.05 o
 -14   8  14       56.39       74.15     23.43 o
 -12   8  14     1540.93     1501.83     54.05 o
 -10   8  14        0.24      -11.36     38.35 o
  -8   8  14      147.07       83.53     28.42 o
  -6   8  14      790.42      777.62     56.11 o
  -4   8  14      146.90      122.36     33.29 o
 -15   9  14      110.54       72.99     24.62 o
 -13   9  14      213.10      233.57     28.29 o
 -11   9  14      442.46      508.85     42.53 o
  -9   9  14      518.78      491.70     77.63 o
  -7   9  14        0.35       -3.49     20.09 o
 -14  10  14       36.01       43.80     33.07 o
 -12  10  14        9.15       13.46     17.57 o
 -10  10  14      321.11      365.04     70.95 o
  -8  10  14       12.04       47.41     23.15 o
 -19   1  15       29.10       61.87     23.68 o
 -17   1  15      188.08      267.98     33.44 o
 -15   1  15      521.34      561.27     42.39 o
 -13   1  15       17.47       10.25     15.82 o
 -11   1  15       65.88       36.73     23.82 o
  -9   1  15      374.39      329.65     38.43 o
  -7   1  15      183.44      157.68     30.92 o
  -5   1  15        1.87      -16.89     16.89 o
  -3   1  15      218.42      274.33     41.05 o
 -20   2  15      231.17      222.69     34.67 o
 -18   2  15       65.32       80.94     37.15 o
 -16   2  15      412.85      360.17     36.74 o
 -14   2  15      253.31      260.43     31.54 o
 -12   2  15      304.14      262.99     25.95 o
 -10   2  15       46.69       77.83     27.37 o
  -8   2  15      290.74      356.47     39.29 o
  -6   2  15      104.94       67.72     24.08 o
  -4   2  15       22.38       22.02     51.44 o
 -19   3  15      263.30      255.09     36.22 o
 -17   3  15        8.59       21.98     22.18 o
 -15   3  15      418.74      551.33     92.46 o
 -13   3  15       39.74       74.54     21.96 o
 -11   3  15      267.37      209.91     50.77 o
  -9   3  15      579.29      509.55     43.06 o
  -7   3  15        1.70       -4.81     36.08 o
  -5   3  15      133.26      138.29     49.30 o
 -18   4  15      194.75      168.87     31.28 o
 -16   4  15       32.49       30.49     21.26 o
 -14   4  15     1875.58     1756.32     66.70 o
 -12   4  15       35.45       15.48     16.41 o
 -10   4  15     1250.81     1327.13     68.41 o
  -8   4  15      269.12      273.64     58.52 o
  -6   4  15       45.82       -4.81     41.42 o
  -4   4  15      267.50      238.50     61.46 o
 -19   5  15     1527.67     1500.52     69.91 o
 -17   5  15        2.59       -5.56     26.86 o
 -15   5  15       17.43       31.50     22.22 o
 -13   5  15      988.40      970.24     55.92 o
 -11   5  15      892.34     1092.70     89.79 o
  -9   5  15     1226.17     1355.53    104.22 o
  -7   5  15      388.37      402.85     71.08 o
  -5   5  15      137.07      132.41     55.98 o
 -18   6  15     1075.45     1146.42     86.98 o
 -16   6  15      322.45      337.65     53.85 o
 -14   6  15       15.69       30.47     18.14 o
 -12   6  15     1503.00     1559.63     69.13 o
 -10   6  15     2880.74     2976.25     94.06 o
  -8   6  15       60.57       72.39     26.85 o
  -6   6  15      248.25      283.43     39.42 o
 -17   7  15      250.24      302.63     38.10 o
 -15   7  15      172.80      218.85     33.34 o
 -13   7  15      703.49      789.11     41.56 o
 -11   7  15     2392.15     2473.88    136.02 o
  -9   7  15      266.86      391.78     41.66 o
  -7   7  15      418.51      472.75     46.89 o
 -14   8  15      273.93      297.82     31.45 o
 -12   8  15     1171.23     1173.75     62.93 o
 -10   8  15      838.26      911.68     90.79 o
  -8   8  15     2051.66     2346.28    142.70 o
 -18   0  16      874.70      774.43     72.69 o
 -16   0  16     1529.32     1478.18     90.72 o
 -14   0  16     2037.95     2167.24    104.09 o
 -10   0  16       55.04       -4.68     31.80 o
  -8   0  16      289.82      292.62     56.39 o
  -6   0  16       85.57      153.26     50.11 o
 -19   1  16      288.94      266.35     36.07 o
 -17   1  16     1157.06     1116.00     57.99 o
 -15   1  16     3122.09     3155.05    104.49 o
 -11   1  16      217.31      179.58     36.54 o
  -9   1  16      195.35      233.95     41.15 o
  -7   1  16        7.63      -27.01     34.07 o
 -18   2  16      467.73      437.34     42.23 o
 -16   2  16      681.47      665.42     47.23 o
 -14   2  16     1587.86     1696.34     65.71 o
 -12   2  16     1086.11     1049.01     88.45 o
 -10   2  16      825.62      820.90     97.27 o
  -8   2  16        8.96      -15.15     33.60 o
 -17   3  16       54.68       90.41     28.26 o
 -15   3  16     1609.04     1614.67     67.22 o
 -11   3  16     1262.40     1332.54     96.74 o
  -9   3  16      304.39      364.10     41.32 o
  -7   3  16      144.11      189.89     74.82 o
 -16   4  16      623.03      687.16     48.74 o
 -14   4  16     1225.72     1559.91     65.57 o
 -12   4  16     1610.43     1390.67    104.09 o
 -10   4  16      692.72      764.23     52.54 o
  -8   4  16        1.95      -29.26     43.16 o
 -17   5  16      191.31      228.07     37.88 o
 -15   5  16       74.81       47.43     33.27 o
 -13   5  16      835.41      781.25     79.90 o
 -11   5  16     1076.91      943.99     90.72 o
  -9   5  16       58.25       55.05     46.50 o
 -14   6  16      679.94      690.01     50.04 o
 -12   6  16      727.04      648.30     82.84 o
 -10   6  16        7.73       23.12     45.56 o
 -11   1  17       13.91      -10.56     41.02 o
 -12   2  17        1.06      -37.28     37.28 o
 
